# Supplementary material for: Seasonal dynamics and molecular regulation of flavonoid biosynthesis in Cyclocarya paliurus (Batal.) Iljinsk
Source: Front Plant Sci. 2025 Mar 4;16:1525226. doi: 10.3389/fpls.2025.1525226 (PMC11917369; doi:10.3389/fpls.2025.1525226)
Supplement: Supplementary file 3 [file Table3.xls]

## Sheet: T8M-ML1_T8M-ML2_T8M-ML3_vs_T9M-
Cyclocarya_paliurus_newGene_25811	89	699	66	1	1	4	1.24971	6.35331	0.913364	0.013176	0.015289	0.072307	5.62E-07	-3.21382	down	[J]	Translation, ribosomal structure and biogenesis	Molecular Function: RNA binding (GO:0003723);;	K14396|1.0e-117|jre:108998898|K14396 polyadenylate-binding protein 2 | (RefSeq) polyadenylate-binding protein 1	mRNA surveillance pathway (ko03015)	[A]	RNA processing and modification	RNA recognition motif. (a.k.a. RRM, RBD, or RNP domain)	Polyadenylate-binding protein 1 OS=Arabidopsis thaliana OX=3702 GN=PABN1 PE=1 SV=1	A	RNA processing and modification	polyadenylate-binding protein 1 [Juglans regia]
Cyclocarya_paliurus_newGene_12790	34	130	80	0	0	0	0.362966	1.28092	0.825884	0	0	0	7.53E-09	-3.67508	down	[G]	Carbohydrate transport and metabolism	Molecular Function: transferase activity, transferring glycosyl groups (GO:0016757);;	K06617|0.0e+00|jre:109007245|K06617 raffinose synthase [EC:2.4.1.82] | (RefSeq) probable galactinol--sucrose galactosyltransferase 5	Galactose metabolism (ko00052)	--	--	Raffinose synthase or seed imbibition protein Sip1	Probable galactinol--sucrose galactosyltransferase 5 OS=Arabidopsis thaliana OX=3702 GN=RFS5 PE=1 SV=1	S	Function unknown	probable galactinol--sucrose galactosyltransferase 5 [Juglans regia]
Cyclocarya_paliurus_newGene_19697	489	531	686	262	256	251	10.6264	10.6285	14.4665	4.83133	4.46589	4.84774	0.000291282	-0.930249	down	[J]	Translation, ribosomal structure and biogenesis	Molecular Function: double-stranded RNA binding (GO:0003725);;	K04499|7.0e-72|nta:107761826|K04499 RuvB-like protein 1 (pontin 52) | (RefSeq) uncharacterized LOC107761826	--	[J]	Translation, ribosomal structure and biogenesis	Telomere recombination	--	J	Translation, ribosomal structure and biogenesis	hypothetical protein F2P56_032751 [Juglans regia]
Cyclocarya_paliurus_newGene_8971	1341	1530	1087	289	525	583	14.503	15.9976	12.0309	2.87476	4.92911	6.4667	5.63E-06	-1.28976	down	--	--	Molecular Function: protein tyrosine kinase activity (GO:0004713);; Molecular Function: ATP binding (GO:0005524);; Cellular Component: integral component of membrane (GO:0016021);; Molecular Function: carbohydrate binding (GO:0030246);; Biological Process: recognition of pollen (GO:0048544);;	K03327|8.7e-21|cic:CICLE_v10018703mg|K03327 multidrug resistance protein, MATE family | (RefSeq) hypothetical protein	--	--	--	D-mannose binding lectin	G-type lectin S-receptor-like serine/threonine-protein kinase At1g11300 OS=Arabidopsis thaliana OX=3702 GN=At1g11300 PE=2 SV=1	--	--	hypothetical protein F2P56_008823 [Juglans regia]
Cyclocarya_paliurus_newGene_10700	347	345	253	822	773	366	11.0582	10.0109	7.64791	22.8012	20.1899	10.2801	0.00553694	1.10883	up	--	--	Molecular Function: metal ion binding (GO:0046872);;	--	--	[R]	General function prediction only	Zn-finger in Ran binding protein and others	--	J	Translation, ribosomal structure and biogenesis	zinc finger Ran-binding domain-containing protein 2-like [Juglans regia]
Cyclocarya_paliurus_newGene_2201	322	53	271	0	0	8	4.65501	0.741183	4.00676	0	0	0.076491	0.00268832	-1.92712	down	--	--	--	--	--	--	--	BURP domain	BURP domain protein RD22 OS=Arabidopsis thaliana OX=3702 GN=RD22 PE=2 SV=1	S	Function unknown	BURP domain-containing protein 9-like isoform X2 [Juglans regia]
Cyclocarya_paliurus_newGene_8336	466	570	568	717	1185	753	7.29621	7.84263	8.60078	9.35791	15.2322	10.9721	5.73E-05	0.852981	up	--	--	Biological Process: response to acid chemical (GO:0001101);; Molecular Function: molecular_function (GO:0003674);; Molecular Function: transcription cofactor activity (GO:0003712);; Molecular Function: transcription corepressor activity (GO:0003714);; Molecular Function: binding (GO:0005488);; Molecular Function: protein binding (GO:0005515);; Cellular Component: cellular_component (GO:0005575);;…	K13464|9.4e-191|jre:109006194|K13464 jasmonate ZIM domain-containing protein | (RefSeq) protein TIFY 6B-like isoform X1	Plant hormone signal transduction (ko04075)	--	--	tify domain	Protein TIFY 6B OS=Arabidopsis thaliana OX=3702 GN=TIFY6B PE=1 SV=1	S	Function unknown	protein TIFY 6B-like isoform X1 [Juglans regia]
Cyclocarya_paliurus_newGene_20896	67	95	70	0	0	0	0.930502	1.20533	0.932832	0	0	0	2.22E-13	-4.43913	down	--	--	Biological Process: microtubule cytoskeleton organization (GO:0000226);; Molecular Function: microtubule binding (GO:0008017);;	K16732|7.4e-298|jre:109012292|K16732 protein regulator of cytokinesis 1 | (RefSeq) 65-kDa microtubule-associated protein 5-like	--	[DZ]	Cell cycle control, cell division, chromosome partitioning;; Cytoskeleton	Microtubule associated protein (MAP65/ASE1 family)	65-kDa microtubule-associated protein 5 OS=Arabidopsis thaliana OX=3702 GN=MAP65-5 PE=1 SV=2	--	--	65-kDa microtubule-associated protein 5-like [Juglans regia]
Cyclocarya_paliurus_newGene_35635	12317	16828	14309	22537	29809	27725	310.208	386.459	343.792	487.611	608.739	624.857	1.72E-17	1.04029	up	--	--	Cellular Component: integral component of membrane (GO:0016021);;	--	--	--	--	--	--	--	--	PREDICTED: uncharacterized protein LOC108345138 [Vigna angularis]
Cyclocarya_paliurus_newGene_16836	455	495	411	1006	1267	1202	6.0394	5.64196	5.53109	11.3393	13.8243	13.2928	3.12E-24	1.49652	up	--	--	--	--	--	--	--	--	--	S	Function unknown	uncharacterized protein LOC109009084 [Juglans regia]
Cyclocarya_paliurus_newGene_33904	35	26	21	140	252	57	0.655009	0.434101	0.374543	2.27079	3.85242	0.961285	0.000205236	2.00019	up	[E]	Amino acid transport and metabolism	Molecular Function: zinc ion binding (GO:0008270);; Biological Process: methionine biosynthetic process (GO:0009086);; Biological Process: methylation (GO:0032259);; Molecular Function: betaine-homocysteine S-methyltransferase activity (GO:0047150);;	K00547|2.7e-186|jre:108989475|K00547 homocysteine S-methyltransferase [EC:2.1.1.10] | (RefSeq) homocysteine S-methyltransferase 3-like	Cysteine and methionine metabolism (ko00270)	[E]	Amino acid transport and metabolism	Homocysteine S-methyltransferase	Homocysteine S-methyltransferase 3 OS=Arabidopsis thaliana OX=3702 GN=HMT3 PE=1 SV=2	E	Amino acid transport and metabolism	homocysteine S-methyltransferase 3-like [Juglans regia]
Cyclocarya_paliurus_newGene_34428	3097	2769	2548	7423	3981	6405	22.7114	18.5474	17.8531	47.2006	23.6344	42.3393	0.000729257	1.18848	up	[O]	Posttranslational modification, protein turnover, chaperones	Molecular Function: nucleotide binding (GO:0000166);; Molecular Function: molecular_function (GO:0003674);; Molecular Function: binding (GO:0005488);; Molecular Function: ATP binding (GO:0005524);; Cellular Component: cellular_component (GO:0005575);; Cellular Component: cell wall (GO:0005618);; Cellular Component: intracellular (GO:0005622);; Cellular Component: cell (GO:0005623);; Cellular Comp…	K09489|0.0e+00|jre:108984482|K09489 heat shock 70kDa protein 4 | (RefSeq) heat shock 70 kDa protein 15-like	--	[O]	Posttranslational modification, protein turnover, chaperones	Hsp70 protein	Heat shock 70 kDa protein 14 OS=Arabidopsis thaliana OX=3702 GN=HSP70-14 PE=1 SV=1	O	Posttranslational modification, protein turnover, chaperones	heat shock 70 kDa protein 15-like [Juglans regia]
Cyclocarya_paliurus_newGene_27857	110	127	127	650	578	666	1.60417	1.68987	1.76819	8.21483	6.93836	8.80291	6.89E-23	2.46692	up	[G]	Carbohydrate transport and metabolism	Molecular Function: polygalacturonase activity (GO:0004650);; Cellular Component: extracellular region (GO:0005576);; Biological Process: carbohydrate metabolic process (GO:0005975);; Biological Process: cell wall organization (GO:0071555);;	K01184|4.3e-175|dzi:111291775|K01184 polygalacturonase [EC:3.2.1.15] | (RefSeq) polygalacturonase At1g48100	Pentose and glucuronate interconversions (ko00040)	--	--	Glycosyl hydrolases family 28	Polygalacturonase At1g48100 OS=Arabidopsis thaliana OX=3702 GN=At1g48100 PE=2 SV=1	G	Carbohydrate transport and metabolism	polygalacturonase At1g48100-like [Juglans regia]
Cyclocarya_paliurus_newGene_33140	246	285	301	48	70	49	5.47072	6.87984	7.0939	0.662964	0.918933	0.709441	3.25E-15	-2.0662	down	--	--	Molecular Function: motor activity (GO:0003774);; Cellular Component: cytoplasm (GO:0005737);; Cellular Component: microtubule (GO:0005874);; Biological Process: microtubule-based process (GO:0007017);; Cellular Component: dynein complex (GO:0030286);;	K10418|4.8e-46|jre:108987301|K10418 dynein light chain LC8-type | (RefSeq) dynein light chain 2, cytoplasmic	--	[Z]	Cytoskeleton	Dynein light chain type 1	Dynein 8 kDa light chain, flagellar outer arm OS=Chlamydomonas reinhardtii OX=3055 PE=1 SV=1	Z	Cytoskeleton	dynein light chain 2, cytoplasmic [Juglans regia]
Cyclocarya_paliurus_newGene_4489	96	65	139	0	3	0	1.70152	1.10638	2.32641	0	0.039991	0	1.76E-08	-3.52864	down	--	--	Cellular Component: integral component of membrane (GO:0016021);; Biological Process: vesicle-mediated transport (GO:0016192);;	K08488|5.8e-117|jre:109010815|K08488 syntaxin 7 | (RefSeq) syntaxin-22-like	SNARE interactions in vesicular transport (ko04130);; Phagosome (ko04145)	[U]	Intracellular trafficking, secretion, and vesicular transport	Syntaxin-like protein	Syntaxin-21 OS=Arabidopsis thaliana OX=3702 GN=SYP21 PE=1 SV=1	--	--	syntaxin-22-like [Juglans regia]
Cyclocarya_paliurus_newGene_20406	114	226	198	21	34	86	1.11435	2.06551	1.95438	0.149842	0.294963	0.754288	0.00863477	-1.39042	down	--	--	--	K17604|2.0e-41|pavi:110756283|K17604 zinc finger SWIM domain-containing protein 3 | (RefSeq) protein FAR1-RELATED SEQUENCE 12-like	--	--	--	FAR1 DNA-binding domain	Protein FAR1-RELATED SEQUENCE 7 OS=Arabidopsis thaliana OX=3702 GN=FRS7 PE=2 SV=1	S	Function unknown	uncharacterized protein LOC108989176 [Juglans regia]
Cyclocarya_paliurus_newGene_16048	760	830	985	1517	1337	1227	6.58012	6.30331	8.01282	10.8479	9.17728	9.17245	0.00106499	0.820497	up	--	--	Molecular Function: metalloendopeptidase activity (GO:0004222);; Biological Process: cell adhesion (GO:0007155);; Cellular Component: integral component of membrane (GO:0016021);;	K01404|0.0e+00|jre:108991685|K01404 leishmanolysin [EC:3.4.24.36] | (RefSeq) uncharacterized protein LOC108991685 isoform X1	--	[MV]	Cell wall/membrane/envelope biogenesis;; Defense mechanisms	Leishmanolysin	--	T	Signal transduction mechanisms	uncharacterized protein LOC108991685 isoform X1 [Juglans regia]
Cyclocarya_paliurus_newGene_19930	966	925	758	213	382	238	8.66509	7.34067	6.30957	1.66501	2.74999	1.88525	1.23E-08	-1.46831	down	--	--	Molecular Function: protein serine/threonine phosphatase activity (GO:0004722);;	K01102|7.3e-51|gmx:100794388|K01102 pyruvate dehydrogenase phosphatase [EC:3.1.3.43] | (RefSeq) probable protein phosphatase 2C 4	--	[T]	Signal transduction mechanisms	Protein phosphatase 2C	Probable protein phosphatase 2C 4 OS=Arabidopsis thaliana OX=3702 GN=PLL5 PE=2 SV=1	T	Signal transduction mechanisms	probable protein phosphatase 2C 4 [Juglans regia]
Cyclocarya_paliurus_newGene_12872	373	430	208	1179	943	1353	3.41208	3.7697	1.81617	9.40778	7.07688	11.1584	6.13E-07	1.80578	up	--	--	Cellular Component: integral component of membrane (GO:0016021);;	K20781|0.0e+00|jre:109011072|K20781 peptidyl serine alpha-galactosyltransferase [EC:2.4.1.-] | (RefSeq) peptidyl serine alpha-galactosyltransferase	Other types of O-glycan biosynthesis (ko00514)	--	--	--	Peptidyl serine alpha-galactosyltransferase OS=Arabidopsis thaliana OX=3702 GN=SERGT1 PE=2 SV=1	--	--	peptidyl serine alpha-galactosyltransferase [Juglans regia]
Cyclocarya_paliurus_newGene_16994	67	57	82	140	318	249	1.60145	1.24664	1.88405	3.12878	6.5463	5.57248	1.99E-06	1.73653	up	--	--	Molecular Function: electron carrier activity (GO:0009055);;	K11886|3.7e-14|cit:102612658|K11886 proteasome component ECM29 | (RefSeq) proteasome adapter and scaffold protein ECM29-like	--	--	--	Plastocyanin-like domain	Blue copper protein OS=Petunia hybrida OX=4102 GN=BCP PE=2 SV=1	S	Function unknown	hypothetical protein F2P56_011553, partial [Juglans regia]
Cyclocarya_paliurus_newGene_8051	437	421	579	0	7	16	4.20086	3.79577	5.05021	0	0.042632	0.115028	8.17E-10	-3.72574	down	--	--	Molecular Function: transcription factor activity, sequence-specific DNA binding (GO:0003700);; Cellular Component: nucleus (GO:0005634);; Molecular Function: sequence-specific DNA binding (GO:0043565);;	K18835|3.8e-95|atr:18447391|K18835 WRKY transcription factor 2 | (RefSeq) probable WRKY transcription factor 2	--	--	--	WRKY DNA -binding domain	Probable WRKY transcription factor 20 OS=Arabidopsis thaliana OX=3702 GN=WRKY20 PE=2 SV=1	K	Transcription	probable WRKY transcription factor 20 isoform X1 [Juglans regia]
Cyclocarya_paliurus_newGene_13022	421	795	541	752	2870	2432	14.5775	25.1489	17.9111	22.5814	81.2456	75.9968	9.34E-05	1.67066	up	--	--	Molecular Function: structural constituent of ribosome (GO:0003735);; Cellular Component: ribosome (GO:0005840);; Biological Process: translation (GO:0006412);;	K02993|3.0e-102|jre:108988136|K02993 small subunit ribosomal protein S7e | (RefSeq) 40S ribosomal protein S7-like	Ribosome (ko03010)	[J]	Translation, ribosomal structure and biogenesis	Ribosomal protein S7e	40S ribosomal protein S7 OS=Secale cereale OX=4550 GN=RPS7 PE=2 SV=1	J	Translation, ribosomal structure and biogenesis	40S ribosomal protein S7-like [Juglans regia]
Cyclocarya_paliurus_newGene_10415	151	253	372	24	5	62	1.42009	2.14363	3.20603	0.175698	0.032951	0.485604	0.00233548	-1.87133	down	[T]	Signal transduction mechanisms	Cellular Component: plasma membrane (GO:0005886);; Cellular Component: integral component of membrane (GO:0016021);; Molecular Function: cellulose synthase (UDP-forming) activity (GO:0016760);; Biological Process: cellulose biosynthetic process (GO:0030244);; Molecular Function: metal ion binding (GO:0046872);; Biological Process: cell wall organization (GO:0071555);;	K10999|0.0e+00|jre:109010729|K10999 cellulose synthase A [EC:2.4.1.12] | (RefSeq) cellulose synthase A catalytic subunit 4 [UDP-forming]-like	--	--	--	Cellulose synthase	Cellulose synthase A catalytic subunit 4 [UDP-forming] OS=Arabidopsis thaliana OX=3702 GN=CESA4 PE=1 SV=1	G	Carbohydrate transport and metabolism	cellulose synthase A catalytic subunit 4 [UDP-forming]-like [Juglans regia]
Cyclocarya_paliurus_newGene_1842	299	1603	197	63	198	120	5.23146	25.659	3.28986	0.949212	2.82327	1.88719	0.0069598	-1.60239	down	--	--	--	K22759|7.2e-72|jre:108983913|K22759 coiled-coil-helix-coiled-coil-helix domain-containing protein 10 | (RefSeq) hemiasterlin resistant protein 1	--	[S]	Function unknown	CHCH domain	--	S	Function unknown	hemiasterlin resistant protein 1 [Juglans regia]
Cyclocarya_paliurus_newGene_11029	68	38	34	0	0	0	1.10355	0.550603	0.518999	0	0	0	3.36E-07	-3.27332	down	[E]	Amino acid transport and metabolism	Molecular Function: aminopeptidase activity (GO:0004177);; Molecular Function: manganese ion binding (GO:0030145);;	K14213|1.2e-288|jre:108989765|K14213 Xaa-Pro dipeptidase [EC:3.4.13.9] | (RefSeq) xaa-Pro dipeptidase	--	[R]	General function prediction only	Metallopeptidase family M24	--	E	Amino acid transport and metabolism	xaa-Pro dipeptidase [Juglans regia]
Cyclocarya_paliurus_newGene_392	529	279	263	497	995	1088	9.17135	4.44063	4.37994	7.52741	14.1951	17.1677	0.00305604	1.22282	up	[H]	Coenzyme transport and metabolism	Biological Process: heme a biosynthetic process (GO:0006784);; Cellular Component: integral component of membrane (GO:0016021);; Molecular Function: oxidoreductase activity, acting on the CH-CH group of donors (GO:0016627);;	K02259|1.5e-127|jre:109000819|K02259 cytochrome c oxidase assembly protein subunit 15 | (RefSeq) cytochrome c oxidase assembly protein COX15	Oxidative phosphorylation (ko00190);; Porphyrin and chlorophyll metabolism (ko00860)	[O]	Posttranslational modification, protein turnover, chaperones	Cytochrome oxidase assembly protein	Cytochrome c oxidase assembly protein COX15 OS=Arabidopsis thaliana OX=3702 GN=COX15 PE=2 SV=1	O	Posttranslational modification, protein turnover, chaperones	cytochrome c oxidase assembly protein COX15 [Juglans regia]
Cyclocarya_paliurus_newGene_34408	212	188	179	0	35	17	2.58688	2.01394	2.06611	0	0.331952	0.170632	0.00574736	-1.78511	down	--	--	Molecular Function: ATP transmembrane transporter activity (GO:0005347);; Cellular Component: integral component of membrane (GO:0016021);;	K15109|6.3e-126|jre:109003693|K15109 solute carrier family 25 (mitochondrial carnitine/acylcarnitine transporter), member 20/29 | (RefSeq) mitochondrial arginine transporter BAC2-like	--	[C]	Energy production and conversion	Mitochondrial carrier protein	Mitochondrial arginine transporter BAC2 OS=Arabidopsis thaliana OX=3702 GN=BAC2 PE=1 SV=1	C	Energy production and conversion	mitochondrial arginine transporter BAC2-like [Juglans regia]
Cyclocarya_paliurus_newGene_8848	105	203	193	529	332	312	1.60944	2.84493	2.84255	7.24595	4.17613	4.42981	0.00203812	1.28679	up	[V]	Defense mechanisms	Molecular Function: antiporter activity (GO:0015297);; Cellular Component: integral component of membrane (GO:0016021);; Molecular Function: xenobiotic transporter activity (GO:0042910);;	K03327|1.3e-208|jre:108992576|K03327 multidrug resistance protein, MATE family | (RefSeq) protein DETOXIFICATION 24-like	--	[R]	General function prediction only	MatE	Protein DETOXIFICATION 24 OS=Arabidopsis thaliana OX=3702 GN=DTX24 PE=2 SV=1	V	Defense mechanisms	protein DETOXIFICATION 24-like [Juglans regia]
Cyclocarya_paliurus_newGene_27577	221	266	293	328	464	441	2.70672	2.73873	3.17338	3.42539	4.34056	4.78012	7.00E-05	0.799896	up	--	--	Molecular Function: molecular_function (GO:0003674);; Molecular Function: nucleic acid binding (GO:0003676);; Molecular Function: RNA binding (GO:0003723);; Molecular Function: catalytic activity (GO:0003824);; Molecular Function: nuclease activity (GO:0004518);; Molecular Function: endonuclease activity (GO:0004519);; Molecular Function: binding (GO:0005488);; Cellular Component: cellular_compon…	--	--	[R]	General function prediction only	--	Pentatricopeptide repeat-containing protein At1g26460, mitochondrial OS=Arabidopsis thaliana OX=3702 GN=At1g26460 PE=1 SV=1	O	Posttranslational modification, protein turnover, chaperones	pentatricopeptide repeat-containing protein At1g26460, mitochondrial-like isoform X2 [Juglans regia]
Cyclocarya_paliurus_newGene_16701	238	201	204	56	115	61	3.85142	3.18935	2.97533	0.709668	1.47948	0.868737	0.000438205	-1.23664	down	--	--	Molecular Function: N-acetylglucosaminylphosphatidylinositol deacetylase activity (GO:0000225);; Biological Process: GPI anchor biosynthetic process (GO:0006506);;	K03434|5.7e-74|jre:108993226|K03434 N-acetylglucosaminylphosphatidylinositol deacetylase [EC:3.5.1.89] | (RefSeq) N-acetylglucosaminyl-phosphatidylinositol de-N-acetylase-like isoform X1	Glycosylphosphatidylinositol (GPI)-anchor biosynthesis (ko00563)	[M]	Cell wall/membrane/envelope biogenesis	GlcNAc-PI de-N-acetylase	--	M	Cell wall/membrane/envelope biogenesis	N-acetylglucosaminyl-phosphatidylinositol de-N-acetylase-like isoform X1 [Juglans regia]
Cyclocarya_paliurus_newGene_23998	30	22	17	0	0	0	0.330944	0.214764	0.180759	0	0	0	0.000163853	-2.44619	down	--	--	--	K03029|3.3e-134|lang:109332961|K03029 26S proteasome regulatory subunit N10 | (RefSeq) 26S proteasome non-ATPase regulatory subunit 4 homolog	Proteasome (ko03050)	--	--	Protein of unknown function (DUF632)	Protein ALTERED PHOSPHATE STARVATION RESPONSE 1 OS=Arabidopsis thaliana OX=3702 GN=APSR1 PE=2 SV=1	S	Function unknown	protein ALTERED PHOSPHATE STARVATION RESPONSE 1-like [Juglans regia]
Cyclocarya_paliurus_newGene_8216	563	566	587	680	1204	849	5.8674	5.56334	5.47172	6.60159	10.8654	8.36263	8.77E-05	0.791483	up	--	--	Cellular Component: Golgi membrane (GO:0000139);; Cellular Component: integral component of membrane (GO:0016021);; Biological Process: pectin biosynthetic process (GO:0045489);; Molecular Function: polygalacturonate 4-alpha-galacturonosyltransferase activity (GO:0047262);; Biological Process: cell wall organization (GO:0071555);;	K13648|1.0e-254|jre:108990007|K13648 alpha-1,4-galacturonosyltransferase [EC:2.4.1.43] | (RefSeq) probable galacturonosyltransferase 7 isoform X1	Amino sugar and nucleotide sugar metabolism (ko00520)	--	--	Glycosyl transferase family 8	Probable galacturonosyltransferase 7 OS=Arabidopsis thaliana OX=3702 GN=GAUT7 PE=1 SV=2	G	Carbohydrate transport and metabolism	probable galacturonosyltransferase 7 isoform X4 [Juglans regia]
Cyclocarya_paliurus_newGene_4953	5939	5318	5025	11854	12080	14444	23.0808	18.862	18.6239	39.8847	38.3047	50.5794	2.09E-11	1.37119	up	[E]	Amino acid transport and metabolism	Biological Process: glutamate biosynthetic process (GO:0006537);; Molecular Function: glutamate synthase activity (GO:0015930);; Molecular Function: oxidoreductase activity, acting on the CH-NH2 group of donors, NAD or NADP as acceptor (GO:0016639);; Molecular Function: iron-sulfur cluster binding (GO:0051536);;	K00264|0.0e+00|jre:109013214|K00264 glutamate synthase (NADH) [EC:1.4.1.14] | (RefSeq) glutamate synthase [NADH], amyloplastic isoform X1	Alanine, aspartate and glutamate metabolism (ko00250);; Nitrogen metabolism (ko00910);; Biosynthesis of amino acids (ko01230)	[E]	Amino acid transport and metabolism	Conserved region in glutamate synthase	Glutamate synthase [NADH], amyloplastic OS=Medicago sativa OX=3879 PE=1 SV=1	E	Amino acid transport and metabolism	glutamate synthase [NADH], amyloplastic isoform X1 [Juglans regia]
Cyclocarya_paliurus_newGene_35186	95	50	37	355	213	305	1.50332	0.712326	0.559739	4.89607	2.76158	4.36382	2.96E-05	2.03075	up	[QV]	Secondary metabolites biosynthesis, transport and catabolism;; Defense mechanisms	Molecular Function: monooxygenase activity (GO:0004497);; Molecular Function: iron ion binding (GO:0005506);; Molecular Function: oxidoreductase activity, acting on paired donors, with incorporation or reduction of molecular oxygen (GO:0016705);; Molecular Function: heme binding (GO:0020037);;	K09588|6.4e-271|jre:108991904|K09588 cytochrome P450 family 90 subfamily A polypeptide 1 [EC:1.14.-.-] | (RefSeq) cytochrome P450 90A1 isoform X1	Brassinosteroid biosynthesis (ko00905)	[QI]	Secondary metabolites biosynthesis, transport and catabolism;; Lipid transport and metabolism	Cytochrome P450	Cytochrome P450 90A1 OS=Arabidopsis thaliana OX=3702 GN=CYP90A1 PE=1 SV=1	Q	Secondary metabolites biosynthesis, transport and catabolism	cytochrome P450 90A1 isoform X1 [Juglans regia]
Cyclocarya_paliurus_newGene_34365	1199	991	503	120	140	130	16.3132	12.2882	6.52981	1.40391	1.53632	1.57848	5.41E-10	-2.37537	down	--	--	Cellular Component: nucleus (GO:0005634);; Biological Process: regulation of transcription, DNA-templated (GO:0006355);; Biological Process: auxin-activated signaling pathway (GO:0009734);;	K14484|6.3e-191|jre:109000692|K14484 auxin-responsive protein IAA | (RefSeq) auxin-responsive protein IAA27-like	Plant hormone signal transduction (ko04075)	--	--	AUX/IAA family	Auxin-responsive protein IAA27 OS=Arabidopsis thaliana OX=3702 GN=IAA27 PE=1 SV=1	K	Transcription	Aux/IAAx [Carya cathayensis]
Cyclocarya_paliurus_newGene_12807	627	646	601	783	1142	917	6.4045	5.05819	5.09123	6.23801	8.44798	7.3548	2.42E-07	0.744916	up	--	--	Biological Process: maturation of LSU-rRNA from tricistronic rRNA transcript (SSU-rRNA, 5.8S rRNA, LSU-rRNA) (GO:0000463);; Biological Process: maturation of 5.8S rRNA from tricistronic rRNA transcript (SSU-rRNA, 5.8S rRNA, LSU-rRNA) (GO:0000466);; Cellular Component: nucleoplasm (GO:0005654);; Cellular Component: nucleolus (GO:0005730);; Cellular Component: preribosome, large subunit precursor (…	K14843|6.4e-239|jre:109021655|K14843 pescadillo | (RefSeq) pescadillo homolog	--	[A]	RNA processing and modification	Pescadillo N-terminus	Pescadillo homolog OS=Arabidopsis thaliana OX=3702 GN=PES PE=1 SV=1	A	RNA processing and modification	pescadillo homolog [Juglans regia]
Cyclocarya_paliurus_newGene_29519	89	148	69	242	159	227	1.70389	2.61889	1.27697	4.09169	2.54517	4.00249	0.00954365	1.10163	up	--	--	Molecular Function: DNA binding (GO:0003677);; Cellular Component: nucleus (GO:0005634);;	K09422|2.6e-203|jre:108981451|K09422 transcription factor MYB, plant | (RefSeq) transcription factor MYB4-like	--	[K]	Transcription	Myb-like DNA-binding domain	Transcription factor MYB86 OS=Arabidopsis thaliana OX=3702 GN=MYB86 PE=2 SV=1	--	--	transcription factor MYB4-like [Juglans regia]
Cyclocarya_paliurus_newGene_33506	3002	4032	2395	4324	4668	4187	37.1631	45.5203	28.1865	46.2892	47.1027	46.6331	0.00628722	0.642775	up	--	--	Molecular Function: protein binding (GO:0005515);;	K14484|4.9e-06|cqi:110708826|K14484 auxin-responsive protein IAA | (RefSeq) uncharacterized protein LOC110708826 isoform X1	Plant hormone signal transduction (ko04075)	--	--	Protein of unknown function (DUF4005)	Protein IQ-DOMAIN 14 OS=Arabidopsis thaliana OX=3702 GN=IQD14 PE=1 SV=1	S	Function unknown	protein IQ-DOMAIN 14 [Juglans regia]
Cyclocarya_paliurus_newGene_1193	102	84	98	0	0	2	1.78376	1.38771	1.8098	0	0	0.027181	1.13E-12	-4.21297	down	--	--	Molecular Function: DNA binding (GO:0003677);; Biological Process: regulation of transcription from RNA polymerase II promoter (GO:0006357);; Molecular Function: protein dimerization activity (GO:0046983);;	--	--	--	--	Helix-loop-helix DNA-binding domain	Transcription factor ORG2 OS=Arabidopsis thaliana OX=3702 GN=ORG2 PE=1 SV=1	K	Transcription	hypothetical protein F2P56_006168, partial [Juglans regia]
Cyclocarya_paliurus_newGene_24203	255	314	323	112	157	172	2.793	2.75089	3.24976	0.878584	1.20642	1.74414	0.000658039	-0.824484	down	--	--	Molecular Function: structural molecule activity (GO:0005198);; Biological Process: intracellular protein transport (GO:0006886);; Biological Process: vesicle-mediated transport (GO:0016192);; Cellular Component: clathrin coat of trans-Golgi network vesicle (GO:0030130);; Cellular Component: clathrin coat of coated pit (GO:0030132);; Molecular Function: clathrin light chain binding (GO:0032051);;…	K04646|2.8e-61|jre:109010070|K04646 clathrin heavy chain | (RefSeq) clathrin heavy chain 1	Endocytosis (ko04144)	[U]	Intracellular trafficking, secretion, and vesicular transport	Clathrin, heavy-chain linker	Clathrin heavy chain 1 OS=Arabidopsis thaliana OX=3702 GN=CHC1 PE=1 SV=1	U	Intracellular trafficking, secretion, and vesicular transport	clathrin heavy chain 1 [Juglans regia]
Cyclocarya_paliurus_newGene_28575	50	75	167	1	10	13	1.50029	1.90705	4.8704	0.019097	0.21606	0.298792	0.000513876	-2.16534	down	--	--	Biological Process: defense response (GO:0006952);;	K05387|2.1e-08|peq:110030824|K05387 glutamate receptor, ionotropic, plant | (RefSeq) LOW QUALITY PROTEIN: glutamate receptor 2.3-like	--	--	--	Pathogenesis-related protein Bet v 1 family	Norbelladine synthase OS=Narcissus pseudonarcissus OX=39639 GN=NBS PE=1 SV=1	S	Function unknown	S-norcoclaurine synthase 2-like [Juglans regia]
Cyclocarya_paliurus_newGene_26624	632	761	73	93	116	87	6.95327	7.63805	0.761303	0.884951	1.03485	0.860443	0.00977013	-1.51719	down	--	--	Cellular Component: endoplasmic reticulum (GO:0005783);; Biological Process: Golgi vesicle transport (GO:0048193);;	K20291|0.0e+00|jre:108992641|K20291 conserved oligomeric Golgi complex subunit 4 | (RefSeq) conserved oligomeric Golgi complex subunit 4	--	[U]	Intracellular trafficking, secretion, and vesicular transport	COG4 transport protein	Conserved oligomeric Golgi complex subunit 4 OS=Arabidopsis thaliana OX=3702 GN=COG4 PE=1 SV=1	U	Intracellular trafficking, secretion, and vesicular transport	conserved oligomeric Golgi complex subunit 4 [Juglans regia]
Cyclocarya_paliurus_newGene_3989	446	400	397	1334	2776	1550	9.53458	7.80541	8.13303	24.917	48.6694	30.0412	1.50E-15	2.20185	up	[H]	Coenzyme transport and metabolism	Molecular Function: 1,4-dihydroxy-2-naphthoyl-CoA synthase activity (GO:0008935);; Biological Process: menaquinone biosynthetic process (GO:0009234);;	K01661|7.2e-192|jre:109004005|K01661 naphthoate synthase [EC:4.1.3.36] | (RefSeq) 1,4-dihydroxy-2-naphthoyl-CoA synthase, peroxisomal-like isoform X2	Ubiquinone and other terpenoid-quinone biosynthesis (ko00130)	[I]	Lipid transport and metabolism	Enoyl-CoA hydratase/isomerase	1,4-dihydroxy-2-naphthoyl-CoA synthase, peroxisomal OS=Arabidopsis thaliana OX=3702 GN=MENB PE=1 SV=2	I	Lipid transport and metabolism	1,4-dihydroxy-2-naphthoyl-CoA synthase, peroxisomal-like isoform X2 [Juglans regia]
Cyclocarya_paliurus_newGene_26062	642	690	668	830	1291	903	8.76611	8.59836	8.71447	9.8442	14.4268	11.1556	1.71E-05	0.733794	up	[C]	Energy production and conversion	Molecular Function: malate dehydrogenase (decarboxylating) (NAD+) activity (GO:0004471);; Molecular Function: metal ion binding (GO:0046872);; Molecular Function: NAD binding (GO:0051287);;	K00029|0.0e+00|jre:109009468|K00029 malate dehydrogenase (oxaloacetate-decarboxylating)(NADP+) [EC:1.1.1.40] | (RefSeq) NADP-dependent malic enzyme	Pyruvate metabolism (ko00620);; Carbon fixation in photosynthetic organisms (ko00710);; Carbon metabolism (ko01200)	[C]	Energy production and conversion	Malic enzyme, NAD binding domain	NADP-dependent malic enzyme OS=Vitis vinifera OX=29760 PE=2 SV=1	C	Energy production and conversion	NADP-dependent malic enzyme [Juglans regia]
Cyclocarya_paliurus_newGene_21011	266	2019	472	53	105	103	6.33445	44.019	10.7641	1.08065	2.04338	2.20981	3.35E-05	-2.35782	down	[M]	Cell wall/membrane/envelope biogenesis	Molecular Function: catalytic activity (GO:0003824);;	K09753|1.9e-85|pavi:110763383|K09753 cinnamoyl-CoA reductase [EC:1.2.1.44] | (RefSeq) cinnamoyl-CoA reductase 1-like	Phenylpropanoid biosynthesis (ko00940)	[V]	Defense mechanisms	NAD dependent epimerase/dehydratase family	Phenylacetaldehyde reductase OS=Rosa hybrid cultivar OX=128735 GN=PAR PE=1 SV=1	V	Defense mechanisms	cinnamoyl-CoA reductase 1-like [Juglans regia]
Cyclocarya_paliurus_newGene_8618	101	128	99	236	263	242	1.56729	1.87701	1.78868	3.34874	3.4886	3.50893	4.39E-08	1.30429	up	--	--	Cellular Component: integral component of membrane (GO:0016021);;	--	--	--	--	Plant protein of unknown function	--	S	Function unknown	UPF0481 protein At3g47200-like [Juglans regia]
Cyclocarya_paliurus_newGene_3625	228	300	193	0	6	0	2.60019	3.11279	2.09522	0	0.163045	0	5.05E-10	-3.86116	down	[I]	Lipid transport and metabolism	Molecular Function: catalytic activity (GO:0003824);; Cellular Component: integral component of membrane (GO:0016021);;	K01895|1.3e-33|jre:108996314|K01895 acetyl-CoA synthetase [EC:6.2.1.1] | (RefSeq) acetyl-coenzyme A synthetase, chloroplastic/glyoxysomal isoform X1	Glycolysis / Gluconeogenesis (ko00010);; Pyruvate metabolism (ko00620);; Glyoxylate and dicarboxylate metabolism (ko00630);; Propanoate metabolism (ko00640);; Carbon metabolism (ko01200)	[I]	Lipid transport and metabolism	AMP-binding enzyme	Probable acyl-activating enzyme 17, peroxisomal OS=Arabidopsis thaliana OX=3702 GN=AAE17 PE=2 SV=1	I	Lipid transport and metabolism	probable acyl-activating enzyme 17, peroxisomal isoform X1 [Juglans regia]
Cyclocarya_paliurus_newGene_25114	3591	6403	5827	1273	3137	2533	53.1086	86.3838	82.2396	16.3025	37.8458	33.7447	0.0023242	-0.980837	down	--	--	Molecular Function: transcription factor activity, sequence-specific DNA binding (GO:0003700);; Cellular Component: nucleus (GO:0005634);; Molecular Function: sequence-specific DNA binding (GO:0043565);;	K13459|8.3e-18|bvg:104889681|K13459 disease resistance protein RPS2 | (RefSeq) disease resistance protein At4g27190	Plant-pathogen interaction (ko04626)	--	--	WRKY DNA -binding domain	Probable WRKY transcription factor 53 OS=Arabidopsis thaliana OX=3702 GN=WRKY53 PE=1 SV=1	K	Transcription	probable WRKY transcription factor 53 isoform X1 [Juglans regia]
Cyclocarya_paliurus_newGene_29941	600	578	454	901	994	719	6.42808	5.15353	4.18789	7.79337	8.21431	6.3652	0.00143522	0.815751	up	--	--	Molecular Function: hydrolase activity (GO:0016787);; Biological Process: phosphatidylinositol dephosphorylation (GO:0046856);;	K24221|3.2e-284|jre:109004235|K24221 type I inositol polyphosphate 5-phosphatase IP5P1/2 [EC:3.1.3.56] | (RefSeq) type I inositol polyphosphate 5-phosphatase 2-like isoform X1	Inositol phosphate metabolism (ko00562)	[U]	Intracellular trafficking, secretion, and vesicular transport	Endonuclease/Exonuclease/phosphatase family	Type I inositol polyphosphate 5-phosphatase 2 OS=Arabidopsis thaliana OX=3702 GN=IP5P2 PE=1 SV=2	T	Signal transduction mechanisms	type I inositol polyphosphate 5-phosphatase 2-like isoform X2 [Juglans regia]
Cyclocarya_paliurus_newGene_12031	995	1074	931	1354	1457	1310	10.7958	10.5552	9.58691	12.8913	13.0284	12.8804	0.000186861	0.621924	up	[E]	Amino acid transport and metabolism	Molecular Function: asparagine synthase (glutamine-hydrolyzing) activity (GO:0004066);; Molecular Function: ATP binding (GO:0005524);; Biological Process: asparagine biosynthetic process (GO:0006529);; Biological Process: glutamine metabolic process (GO:0006541);;	K01953|3.3e-211|jre:109001576|K01953 asparagine synthase (glutamine-hydrolysing) [EC:6.3.5.4] | (RefSeq) asparagine synthetase [glutamine-hydrolyzing] 3	Alanine, aspartate and glutamate metabolism (ko00250);; Biosynthesis of amino acids (ko01230)	[E]	Amino acid transport and metabolism	Asparagine synthase	Asparagine synthetase [glutamine-hydrolyzing] 3 OS=Arabidopsis thaliana OX=3702 GN=ASN3 PE=2 SV=1	E	Amino acid transport and metabolism	hypothetical protein F2P56_022207, partial [Juglans regia]
Cyclocarya_paliurus_newGene_931	2299	2747	1650	5769	6646	4768	31.5146	34.3747	21.661	68.526	74.3201	58.8725	1.44E-08	1.47067	up	--	--	Molecular Function: molecular_function (GO:0003674);; Molecular Function: catalytic activity (GO:0003824);; Cellular Component: cellular_component (GO:0005575);; Cellular Component: intracellular (GO:0005622);; Cellular Component: cell (GO:0005623);; Cellular Component: cytoplasm (GO:0005737);; Cellular Component: Golgi apparatus (GO:0005794);; Biological Process: biological_process (GO:0008150);…	K23877|6.4e-37|eus:EUTSA_v10018613mg|K23877 xyloglucan O-acetyltransferase | (RefSeq) hypothetical protein	--	--	--	GDSL/SGNH-like Acyl-Esterase family found in Pmr5 and Cas1p	Protein trichome birefringence-like 38 OS=Arabidopsis thaliana OX=3702 GN=TBL38 PE=2 SV=1	S	Function unknown	protein trichome birefringence-like 38 [Juglans regia]
Cyclocarya_paliurus_newGene_22468	517	532	543	159	208	315	3.50732	3.36103	3.4819	1.00576	1.24988	2.36885	0.00107025	-1.00186	down	--	--	Biological Process: response to acid chemical (GO:0001101);; Molecular Function: protein binding (GO:0005515);; Cellular Component: cellular_component (GO:0005575);; Cellular Component: intracellular (GO:0005622);; Cellular Component: cell (GO:0005623);; Cellular Component: nucleus (GO:0005634);; Cellular Component: cytoplasm (GO:0005737);; Cellular Component: plasma membrane (GO:0005886);; Biolo…	K12585|1.6e-15|gmx:100798683|K12585 exosome complex exonuclease DIS3/RRP44 [EC:3.1.13.-] | (RefSeq) exosome complex exonuclease RRP44 homolog A	RNA degradation (ko03018)	[S]	Function unknown	Armadillo/beta-catenin-like repeat	ARM REPEAT PROTEIN INTERACTING WITH ABF2 OS=Arabidopsis thaliana OX=3702 GN=ARIA PE=1 SV=2	S	Function unknown	ARM REPEAT PROTEIN INTERACTING WITH ABF2 isoform X1 [Juglans regia]
Cyclocarya_paliurus_newGene_8514	379	558	460	147	188	79	3.21324	4.75142	3.1495	0.898062	0.999224	0.651495	0.000128555	-1.43477	down	--	--	Biological Process: formation of cytoplasmic translation initiation complex (GO:0001732);; Molecular Function: translation initiation factor activity (GO:0003743);; Cellular Component: eukaryotic translation initiation factor 3 complex (GO:0005852);; Cellular Component: eukaryotic 43S preinitiation complex (GO:0016282);; Cellular Component: eukaryotic 48S preinitiation complex (GO:0033290);;	K03254|2.5e-198|jre:109006781|K03254 translation initiation factor 3 subunit A | (RefSeq) eukaryotic translation initiation factor 3 subunit A-like	RNA transport (ko03013)	[J]	Translation, ribosomal structure and biogenesis	--	Eukaryotic translation initiation factor 3 subunit A OS=Nicotiana tabacum OX=4097 GN=TIF3A1 PE=2 SV=1	J	Translation, ribosomal structure and biogenesis	eukaryotic translation initiation factor 3 subunit A-like [Juglans regia]
Cyclocarya_paliurus_newGene_22977	130	172	150	0	0	0	2.07843	2.51523	2.29359	0	0	0	7.72E-23	-5.54612	down	--	--	Biological Process: auxin-activated signaling pathway (GO:0009734);;	--	--	--	--	--	Protein BIG GRAIN 1-like A OS=Arabidopsis thaliana OX=3702 GN=At3g13980 PE=3 SV=1	S	Function unknown	protein BIG GRAIN 1-like A [Juglans regia]
Cyclocarya_paliurus_newGene_10290	353	391	369	177	196	232	5.82062	6.06593	6.08254	2.70373	2.94349	4.02386	0.00137325	-0.688901	down	--	--	--	--	--	--	--	Protein of unknown function (DUF1639)	--	S	Function unknown	uncharacterized protein LOC109004313 [Juglans regia]
Cyclocarya_paliurus_newGene_8665	856	297	849	131	240	187	11.9721	3.79151	11.3306	1.57953	2.73614	2.35177	0.00119708	-1.47985	down	[CE]	Energy production and conversion;; Amino acid transport and metabolism	Molecular Function: magnesium ion binding (GO:0000287);; Molecular Function: isocitrate dehydrogenase (NAD+) activity (GO:0004449);; Cellular Component: mitochondrion (GO:0005739);; Biological Process: tricarboxylic acid cycle (GO:0006099);; Molecular Function: NAD binding (GO:0051287);;	K00030|3.4e-211|jre:109013742|K00030 isocitrate dehydrogenase (NAD+) [EC:1.1.1.41] | (RefSeq) isocitrate dehydrogenase [NAD] catalytic subunit 5, mitochondrial	Citrate cycle (TCA cycle) (ko00020);; Carbon metabolism (ko01200);; 2-Oxocarboxylic acid metabolism (ko01210);; Biosynthesis of amino acids (ko01230)	[E]	Amino acid transport and metabolism	Isocitrate/isopropylmalate dehydrogenase	Isocitrate dehydrogenase [NAD] catalytic subunit 5, mitochondrial OS=Arabidopsis thaliana OX=3702 GN=IDH5 PE=1 SV=1	E	Amino acid transport and metabolism	isocitrate dehydrogenase [NAD] catalytic subunit 5, mitochondrial [Juglans regia]
Cyclocarya_paliurus_newGene_39022	1472	2034	1309	1810	3574	3489	33.9729	42.6961	28.6242	35.983	67.312	72.5256	0.000423088	0.97767	up	--	--	Molecular Function: hydrolase activity, hydrolyzing O-glycosyl compounds (GO:0004553);; Cellular Component: cell wall (GO:0005618);; Biological Process: xyloglucan metabolic process (GO:0010411);; Molecular Function: xyloglucan:xyloglucosyl transferase activity (GO:0016762);; Biological Process: cell wall biogenesis (GO:0042546);; Cellular Component: apoplast (GO:0048046);; Biological Process: ce…	K14504|1.5e-75|jre:108998907|K14504 xyloglucan:xyloglucosyl transferase TCH4 [EC:2.4.1.207] | (RefSeq) xyloglucan endotransglucosylase/hydrolase protein 22-like	Plant hormone signal transduction (ko04075)	--	--	Xyloglucan endo-transglycosylase (XET) C-terminus	Xyloglucan endotransglucosylase/hydrolase protein 22 OS=Arabidopsis thaliana OX=3702 GN=XTH22 PE=1 SV=1	G	Carbohydrate transport and metabolism	xyloglucan endotransglucosylase/hydrolase protein 22-like [Juglans regia]
Cyclocarya_paliurus_newGene_2673	709	592	1094	1462	1620	1735	9.69455	7.25323	14.6395	16.4019	16.5726	19.6379	0.000277158	1.10471	up	[E]	Amino acid transport and metabolism	Biological Process: oligopeptide transport (GO:0006857);; Cellular Component: integral component of membrane (GO:0016021);; Molecular Function: transmembrane transporter activity (GO:0022857);;	K14638|1.5e-125|ppp:112275363|K14638 solute carrier family 15 (peptide/histidine transporter), member 3/4 | (RefSeq) protein NRT1/ PTR FAMILY 8.2-like isoform X1	--	[E]	Amino acid transport and metabolism	POT family	Protein NRT1/ PTR FAMILY 6.1 OS=Arabidopsis thaliana OX=3702 GN=NPF6.1 PE=2 SV=1	E	Amino acid transport and metabolism	protein NRT1/ PTR FAMILY 6.1 [Juglans regia]
Cyclocarya_paliurus_newGene_6797	522	679	657	1130	1039	795	12.0215	14.2874	14.4492	22.5624	19.5564	16.5074	0.00192314	0.828544	up	--	--	Cellular Component: plasma membrane (GO:0005886);; Biological Process: protein transport (GO:0015031);; Cellular Component: integral component of membrane (GO:0016021);; Cellular Component: transport vesicle membrane (GO:0030658);;	K19995|6.9e-145|jre:109008318|K19995 secretory carrier-associated membrane protein | (RefSeq) secretory carrier-associated membrane protein 4	--	[U]	Intracellular trafficking, secretion, and vesicular transport	SCAMP family	Secretory carrier-associated membrane protein 4 OS=Arabidopsis thaliana OX=3702 GN=SCAMP4 PE=1 SV=1	U	Intracellular trafficking, secretion, and vesicular transport	secretory carrier-associated membrane protein 4 [Juglans regia]
Cyclocarya_paliurus_newGene_24705	407	400	483	967	945	1034	2.5229	1.98778	2.60621	7.56555	4.90147	6.1271	1.50E-09	1.32787	up	--	--	Biological Process: reproduction (GO:0000003);; Cellular Component: ubiquitin ligase complex (GO:0000151);; Molecular Function: inositol hexakisphosphate binding (GO:0000822);; Biological Process: developmental process involved in reproduction (GO:0003006);; Molecular Function: molecular_function (GO:0003674);; Molecular Function: catalytic activity (GO:0003824);; Molecular Function: ubiquitin-pr…	K14485|5.4e-110|jre:108992149|K14485 transport inhibitor response 1 | (RefSeq) protein TRANSPORT INHIBITOR RESPONSE 1-like	Plant hormone signal transduction (ko04075)	[R]	General function prediction only	--	Protein TRANSPORT INHIBITOR RESPONSE 1 OS=Arabidopsis thaliana OX=3702 GN=TIR1 PE=1 SV=2	S	Function unknown	protein TRANSPORT INHIBITOR RESPONSE 1-like [Juglans regia]
Cyclocarya_paliurus_newGene_15103	1471	1548	1082	516	840	777	14.5379	14.0093	10.1853	4.38164	6.77244	6.8812	0.00112315	-0.768902	down	[M]	Cell wall/membrane/envelope biogenesis	Molecular Function: protein serine/threonine kinase activity (GO:0004674);; Molecular Function: ATP binding (GO:0005524);;	K02218|8.9e-257|jre:109009397|K02218 casein kinase 1 [EC:2.7.11.1] | (RefSeq) casein kinase 1-like protein 1	--	[T]	Signal transduction mechanisms	Protein kinase domain	Casein kinase 1-like protein 2 OS=Arabidopsis thaliana OX=3702 GN=CKL2 PE=1 SV=1	T	Signal transduction mechanisms	casein kinase 1-like protein 1 [Juglans regia]
Cyclocarya_paliurus_newGene_3127	696	189	182	70	49	17	4.37369	2.07793	2.08652	0.727593	0.47427	0.174194	0.0013426	-1.92073	down	--	--	--	--	--	--	--	--	--	--	--	hypothetical protein F2P56_004239 [Juglans regia]
Cyclocarya_paliurus_newGene_2991	48	76	49	0	0	0	3.50683	5.09652	3.42462	0	0	0	4.51E-10	-3.89083	down	--	--	--	--	--	--	--	--	--	--	--	hypothetical protein F2P56_013030 [Juglans regia]
Cyclocarya_paliurus_newGene_32756	1505	1819	1367	2017	3406	2276	24.8307	26.7027	24.4038	33.6663	48.0589	39.5039	2.81E-05	0.841986	up	[R]	General function prediction only	Biological Process: response to acid chemical (GO:0001101);; Molecular Function: molecular_function (GO:0003674);; Molecular Function: enzyme inhibitor activity (GO:0004857);; Cellular Component: cellular_component (GO:0005575);; Cellular Component: intracellular (GO:0005622);; Cellular Component: cell (GO:0005623);; Cellular Component: nucleus (GO:0005634);; Cellular Component: cytoplasm (GO:000…	K06911|1.3e-120|jre:108987350|K06911 quercetin 2,3-dioxygenase [EC:1.13.11.24] | (RefSeq) pirin-like protein	--	--	--	Pirin C-terminal cupin domain	Pirin-like protein OS=Solanum lycopersicum OX=4081 PE=2 SV=1	S	Function unknown	pirin-like protein [Juglans regia]
Cyclocarya_paliurus_newGene_14402	52	49	82	0	4	2	0.689914	0.62936	1.13397	0	0.032917	0.029577	8.60E-07	-3.00905	down	[T]	Signal transduction mechanisms	Molecular Function: protein kinase activity (GO:0004672);; Molecular Function: calcium ion binding (GO:0005509);; Molecular Function: ATP binding (GO:0005524);;	K13412|7.9e-166|jre:108982257|K13412 calcium-dependent protein kinase [EC:2.7.11.1] | (RefSeq) LOW QUALITY PROTEIN: calcium-dependent protein kinase SK5	Plant-pathogen interaction (ko04626)	[T]	Signal transduction mechanisms	Protein kinase domain	Calcium-dependent protein kinase SK5 OS=Glycine max OX=3847 PE=1 SV=1	T	Signal transduction mechanisms	LOW QUALITY PROTEIN: calcium-dependent protein kinase SK5 [Juglans regia]
Cyclocarya_paliurus_newGene_5769	345	360	421	21	25	27	2.59727	2.83792	2.90968	0.222662	0.143937	0.204488	3.24E-34	-3.57587	down	[R]	General function prediction only	Biological Process: signal transduction (GO:0007165);; Molecular Function: ADP binding (GO:0043531);;	K00695|1.6e-93|mtr:MTR_6g478030|K00695 sucrose synthase [EC:2.4.1.13] | (RefSeq) sucrose synthase	Starch and sucrose metabolism (ko00500)	--	--	NB-ARC domain	Disease resistance protein RPV1 OS=Vitis rotundifolia OX=103349 GN=RPV1 PE=1 SV=1	T	Signal transduction mechanisms	disease resistance protein RUN1-like [Juglans regia]
Cyclocarya_paliurus_newGene_121	1898	592	1825	2968	3986	3373	27.9705	7.68924	25.7144	37.4612	47.9629	44.3182	0.00598492	1.20545	up	[Q]	Secondary metabolites biosynthesis, transport and catabolism	Molecular Function: oxidoreductase activity (GO:0016491);; Molecular Function: metal ion binding (GO:0046872);;	K05658|7.9e-136|cpep:111781709|K05658 ATP-binding cassette, subfamily B (MDR/TAP), member 1 [EC:7.6.2.2] | (RefSeq) uncharacterized protein LOC111781709	ABC transporters (ko02010)	[QR]	Secondary metabolites biosynthesis, transport and catabolism;; General function prediction only	2OG-Fe(II) oxygenase superfamily	Protein SRG1 OS=Arabidopsis thaliana OX=3702 GN=SRG1 PE=2 SV=1	Q	Secondary metabolites biosynthesis, transport and catabolism	protein SRG1-like isoform X1 [Juglans regia]
Cyclocarya_paliurus_newGene_18381	1496	1520	1530	2918	3714	3280	33.1322	30.6954	32.3198	55.9544	67.0918	65.4289	1.25E-31	1.27691	up	[F]	Nucleotide transport and metabolism	Molecular Function: nucleoside diphosphate kinase activity (GO:0004550);; Molecular Function: ATP binding (GO:0005524);; Biological Process: GTP biosynthetic process (GO:0006183);; Biological Process: UTP biosynthetic process (GO:0006228);; Biological Process: CTP biosynthetic process (GO:0006241);;	K00940|1.1e-80|jre:108990044|K00940 nucleoside-diphosphate kinase [EC:2.7.4.6] | (RefSeq) nucleoside diphosphate kinase B	Purine metabolism (ko00230);; Pyrimidine metabolism (ko00240);; MAPK signaling pathway - plant (ko04016)	[F]	Nucleotide transport and metabolism	Nucleoside diphosphate kinase	Nucleoside diphosphate kinase B OS=Flaveria bidentis OX=4224 PE=2 SV=1	F	Nucleotide transport and metabolism	nucleoside diphosphate kinase B [Juglans regia]
Cyclocarya_paliurus_newGene_22278	1422	1281	1240	1563	3042	1899	9.46822	7.79939	7.90804	9.03549	16.5608	11.4457	0.000682831	0.820878	up	--	--	Molecular Function: protein binding (GO:0005515);;	K13993|3.2e-09|gmx:100807920|K13993 HSP20 family protein | (RefSeq) 22.0 kDa class IV heat shock protein-like	Protein processing in endoplasmic reticulum (ko04141)	--	--	WD domain, G-beta repeat	Putative E3 ubiquitin-protein ligase LIN OS=Medicago truncatula OX=3880 GN=LIN PE=2 SV=1	S	Function unknown	putative E3 ubiquitin-protein ligase LIN isoform X1 [Juglans regia]
Cyclocarya_paliurus_newGene_21984	345	344	290	11317	1023	543	6.91989	6.29772	5.54377	196.79	16.7444	9.81503	0.000302252	2.30232	up	[J]	Translation, ribosomal structure and biogenesis	Molecular Function: nucleic acid binding (GO:0003676);; Cellular Component: ribosome (GO:0005840);;	K02945|3.0e-224|jre:108994785|K02945 small subunit ribosomal protein S1 | (RefSeq) 30S ribosomal protein S1, chloroplastic	Ribosome (ko03010)	--	--	S1 RNA binding domain	30S ribosomal protein S1, chloroplastic OS=Spinacia oleracea OX=3562 GN=RPS1 PE=1 SV=1	J	Translation, ribosomal structure and biogenesis	30S ribosomal protein S1, chloroplastic [Juglans regia]
Cyclocarya_paliurus_newGene_26541	290	355	315	30	44	37	5.85788	6.54924	6.08199	0.512002	0.722819	0.662769	7.60E-29	-2.83282	down	[R]	General function prediction only	Molecular Function: GTPase activity (GO:0003924);; Molecular Function: GTP binding (GO:0005525);;	K07904|4.1e-116|jre:109016637|K07904 Ras-related protein Rab-11A | (RefSeq) ras-related protein RABA2a	Endocytosis (ko04144)	[U]	Intracellular trafficking, secretion, and vesicular transport	Ras family	Ras-related protein RABA2a OS=Arabidopsis thaliana OX=3702 GN=RABA2A PE=2 SV=1	U	Intracellular trafficking, secretion, and vesicular transport	ras-related protein RABA2a [Juglans regia]
Cyclocarya_paliurus_newGene_4700	2159	2832	2313	3558	3352	3078	9.40175	11.1781	9.55203	13.9647	11.8167	11.9677	0.00229481	0.625498	up	--	--	--	--	--	--	--	N-terminal C2 in EEIG1 and EHBP1 proteins	--	S	Function unknown	putative leucine-rich repeat-containing protein DDB_G0290503 [Juglans regia]
Cyclocarya_paliurus_newGene_38124	80	118	87	12	27	28	1.06088	1.19742	1.20035	0.140543	0.350967	0.374377	8.81E-05	-1.69348	down	[V]	Defense mechanisms	Molecular Function: hydrolase activity (GO:0016787);;	K17879|5.6e-72|qsu:111984894|K17879 peroxisomal coenzyme A diphosphatase NUDT7 [EC:3.6.1.-] | (RefSeq) nudix hydrolase 15, mitochondrial-like	Peroxisome (ko04146)	[L]	Replication, recombination and repair	NUDIX domain	Nudix hydrolase 15, mitochondrial OS=Arabidopsis thaliana OX=3702 GN=NUDT15 PE=1 SV=2	L	Replication, recombination and repair	hypothetical protein CMV_001180 [Castanea mollissima]
Cyclocarya_paliurus_newGene_18837	763	836	796	401	522	405	4.1194	4.18054	4.09198	1.79709	2.30905	1.97416	6.35E-06	-0.678933	down	--	--	--	--	--	--	--	--	--	S	Function unknown	uncharacterized protein LOC109001690 [Juglans regia]
Cyclocarya_paliurus_newGene_26161	403	302	388	156	150	136	5.8192	3.91796	5.27198	1.97288	1.76885	1.72546	0.000384235	-1.07076	down	--	--	Molecular Function: RNA binding (GO:0003723);;	K13201|5.1e-88|jre:109009550|K13201 nucleolysin TIA-1/TIAR | (RefSeq) oligouridylate-binding protein 1B-like	--	[R]	General function prediction only	RNA recognition motif. (a.k.a. RRM, RBD, or RNP domain)	Oligouridylate-binding protein 1 OS=Nicotiana plumbaginifolia OX=4092 GN=UBP1 PE=2 SV=1	A	RNA processing and modification	oligouridylate-binding protein 1B-like [Juglans regia]
Cyclocarya_paliurus_newGene_33951	1786	1293	1442	230	705	811	31.1706	20.5311	23.9882	3.48195	10.0647	12.738	0.00776323	-1.11662	down	--	--	Cellular Component: cellular_component (GO:0005575);; Cellular Component: intracellular (GO:0005622);; Cellular Component: cell (GO:0005623);; Cellular Component: cytoplasm (GO:0005737);; Biological Process: regulation of transcription, DNA-templated (GO:0006355);; Biological Process: organelle organization (GO:0006996);; Biological Process: biological_process (GO:0008150);; Cellular Component: c…	--	--	--	--	--	Thioredoxin-like fold domain-containing protein MRL7L, chloroplastic OS=Arabidopsis thaliana OX=3702 GN=MRL7L PE=1 SV=1	S	Function unknown	thioredoxin-like fold domain-containing protein MRL7L, chloroplastic [Juglans regia]
Cyclocarya_paliurus_newGene_12578	377	454	425	713	687	747	17.3913	19.1441	18.7298	28.5429	25.8955	31.0983	3.67E-06	0.933214	up	--	--	Molecular Function: structural constituent of ribosome (GO:0003735);; Cellular Component: ribosome (GO:0005840);; Biological Process: translation (GO:0006412);;	K02915|1.1e-57|jre:108988800|K02915 large subunit ribosomal protein L34e | (RefSeq) 60S ribosomal protein L34-like	Ribosome (ko03010)	[J]	Translation, ribosomal structure and biogenesis	Ribosomal protein L34e	60S ribosomal protein L34 OS=Pisum sativum OX=3888 GN=RPL34 PE=2 SV=1	J	Translation, ribosomal structure and biogenesis	60S ribosomal protein L34 [Juglans regia]
Cyclocarya_paliurus_newGene_29080	121	134	122	244	208	283	1.62794	1.56859	1.59854	2.88074	2.27392	4.2874	0.000253632	1.08575	up	[R]	General function prediction only	Biological Process: regulation of COPII vesicle coating (GO:0003400);; Molecular Function: GTPase activity (GO:0003924);; Molecular Function: GTP binding (GO:0005525);; Cellular Component: endoplasmic reticulum (GO:0005783);; Cellular Component: Golgi apparatus (GO:0005794);; Biological Process: intracellular protein transport (GO:0006886);; Biological Process: ER to Golgi vesicle-mediated transp…	K07953|6.8e-46|mdm:103431935|K07953 GTP-binding protein SAR1 [EC:3.6.5.-] | (RefSeq) GTP-binding protein SAR1A	Protein processing in endoplasmic reticulum (ko04141)	[U]	Intracellular trafficking, secretion, and vesicular transport	ADP-ribosylation factor family	GTP-binding protein SAR1A OS=Arabidopsis thaliana OX=3702 GN=SAR1A PE=2 SV=1	U	Intracellular trafficking, secretion, and vesicular transport	GTP-binding protein SAR1A [Malus domestica]
Cyclocarya_paliurus_newGene_30807	316	342	354	138	169	138	3.37133	3.18073	3.61179	1.61972	1.66687	1.392	8.37E-07	-0.994745	down	[M]	Cell wall/membrane/envelope biogenesis	Molecular Function: ATP binding (GO:0005524);; Molecular Function: tetraacyldisaccharide 4'-kinase activity (GO:0009029);; Biological Process: lipid A biosynthetic process (GO:0009245);;	K00912|2.1e-54|jre:108993881|K00912 tetraacyldisaccharide 4'-kinase [EC:2.7.1.130] | (RefSeq) probable tetraacyldisaccharide 4'-kinase, mitochondrial	--	--	--	Tetraacyldisaccharide-1-P 4'-kinase	Probable tetraacyldisaccharide 4'-kinase, mitochondrial OS=Arabidopsis thaliana OX=3702 GN=LPXK PE=2 SV=1	L	Replication, recombination and repair	hypothetical protein F2P56_020935 [Juglans regia]
qql_121669	70	65	67	256	167	159	1.95638	1.64141	1.77183	6.21194	3.80637	4.00401	0.000120945	1.54564	up	[J]	Translation, ribosomal structure and biogenesis	Molecular Function: structural constituent of ribosome (GO:0003735);; Biological Process: translation (GO:0006412);; Cellular Component: chloroplast (GO:0009507);; Cellular Component: large ribosomal subunit (GO:0015934);; Molecular Function: transferase activity (GO:0016740);; Molecular Function: rRNA binding (GO:0019843);;	K02886|5.7e-131|cmax:CYL43_pgp023|K02886 large subunit ribosomal protein L2 | (RefSeq) rpl2; ribosomal protein L2	Ribosome (ko03010)	[J]	Translation, ribosomal structure and biogenesis	Ribosomal Proteins L2, C-terminal domain	50S ribosomal protein L2-A, chloroplastic OS=Chloranthus spicatus OX=13006 GN=rpl2-A PE=3 SV=1	J	Translation, ribosomal structure and biogenesis	ribosomal protein L2 [Morella salicifolia]
Cyclocarya_paliurus_newGene_22812	233	300	254	430	468	393	3.49205	3.99763	3.50968	5.66787	5.54009	4.99431	3.28E-05	0.86898	up	[J]	Translation, ribosomal structure and biogenesis	Molecular Function: MAP kinase activity (GO:0004707);; Molecular Function: ATP binding (GO:0005524);;	K14512|7.9e-152|jre:109005059|K14512 mitogen-activated protein kinase 6 [EC:2.7.11.24] | (RefSeq) mitogen-activated protein kinase homolog D5-like	MAPK signaling pathway - plant (ko04016);; Plant hormone signal transduction (ko04075);; Plant-pathogen interaction (ko04626)	[T]	Signal transduction mechanisms	Protein kinase domain	Mitogen-activated protein kinase homolog NTF4 OS=Nicotiana tabacum OX=4097 GN=NTF4 PE=2 SV=1	T	Signal transduction mechanisms	mitogen-activated protein kinase homolog D5-like [Juglans regia]
Cyclocarya_paliurus_newGene_24652	333	433	343	132	117	129	8.78654	9.13382	6.89232	1.22618	0.965478	1.43617	7.68E-07	-1.30466	down	[IQ]	Lipid transport and metabolism;; Secondary metabolites biosynthesis, transport and catabolism	Biological Process: biological_process (GO:0008150);; Biological Process: response to radiation (GO:0009314);; Biological Process: response to light stimulus (GO:0009416);; Biological Process: response to abiotic stimulus (GO:0009628);; Biological Process: response to endogenous stimulus (GO:0009719);; Biological Process: response to hormone (GO:0009725);; Biological Process: response to auxin (G…	K14487|4.7e-250|jre:109010940|K14487 auxin responsive GH3 gene family | (RefSeq) probable indole-3-acetic acid-amido synthetase GH3.6	Plant hormone signal transduction (ko04075)	--	--	GH3 auxin-responsive promoter	Probable indole-3-acetic acid-amido synthetase GH3.6 OS=Oryza sativa subsp. japonica OX=39947 GN=GH3.6 PE=2 SV=2	S	Function unknown	probable indole-3-acetic acid-amido synthetase GH3.6 [Juglans regia]
Cyclocarya_paliurus_newGene_34948	635	904	588	906	1063	943	5.61323	7.3762	4.92895	7.52913	7.70801	7.93949	0.00418605	0.613309	up	--	--	Molecular Function: molecular_function (GO:0003674);; Molecular Function: GTPase activator activity (GO:0005096);; Molecular Function: binding (GO:0005488);; Molecular Function: protein binding (GO:0005515);; Cellular Component: cellular_component (GO:0005575);; Cellular Component: intracellular (GO:0005622);; Cellular Component: cell (GO:0005623);; Biological Process: transport (GO:0006810);; Bi…	K19951|6.9e-244|nsy:104219976|K19951 TBC1 domain family member 8/9 | (RefSeq) TBC1 domain family member 8B-like	--	[U]	Intracellular trafficking, secretion, and vesicular transport	Rab-GTPase-TBC domain	--	U	Intracellular trafficking, secretion, and vesicular transport	TBC1 domain family member 8B isoform X2 [Juglans regia]
Cyclocarya_paliurus_newGene_9159	1606	1715	1685	559	1131	744	16.9558	15.3534	15.701	6.11531	9.97209	8.09914	0.000105672	-0.87843	down	--	--	Molecular Function: catalytic activity (GO:0003824);; Molecular Function: molybdenum ion binding (GO:0030151);; Molecular Function: pyridoxal phosphate binding (GO:0030170);;	--	--	[R]	General function prediction only	--	--	S	Function unknown	hypothetical protein F2P56_008965 [Juglans regia]
Cyclocarya_paliurus_newGene_14840	185	160	240	347	337	286	4.90654	3.88153	6.08146	7.98074	7.29916	6.83764	0.00638103	0.850096	up	--	--	--	K23877|9.8e-35|eus:EUTSA_v10018613mg|K23877 xyloglucan O-acetyltransferase | (RefSeq) hypothetical protein	--	--	--	GDSL/SGNH-like Acyl-Esterase family found in Pmr5 and Cas1p	Protein trichome birefringence-like 43 OS=Arabidopsis thaliana OX=3702 GN=TBL43 PE=2 SV=1	S	Function unknown	protein trichome birefringence-like 43 [Juglans regia]
Cyclocarya_paliurus_newGene_14716	190	240	378	624	840	651	2.9413	3.2668	5.43985	9.13321	11.2459	8.96837	4.12E-06	1.45379	up	--	--	Cellular Component: integral component of membrane (GO:0016021);;	K23877|1.8e-10|smo:SELMODRAFT_80675|K23877 xyloglucan O-acetyltransferase | (RefSeq) hypothetical protein	--	--	--	PMR5 N terminal Domain	Protein trichome birefringence-like 31 OS=Arabidopsis thaliana OX=3702 GN=TBL31 PE=2 SV=1	S	Function unknown	protein trichome birefringence-like 31 [Juglans regia]
Cyclocarya_paliurus_newGene_10303	6270	6184	7868	13933	8665	21048	142.883	128.538	171.107	274.995	161.104	432.114	0.00166803	1.17793	up	--	--	Cellular Component: photosystem I (GO:0009522);; Cellular Component: photosystem II (GO:0009523);; Cellular Component: chloroplast thylakoid membrane (GO:0009535);; Biological Process: photosynthesis, light harvesting (GO:0009765);; Cellular Component: integral component of membrane (GO:0016021);; Molecular Function: chlorophyll binding (GO:0016168);; Biological Process: protein-chromophore linka…	K08909|4.0e-156|jre:109000747|K08909 light-harvesting complex I chlorophyll a/b binding protein 3 | (RefSeq) chlorophyll a-b binding protein 8, chloroplastic	Photosynthesis - antenna proteins (ko00196)	--	--	Chlorophyll A-B binding protein	Chlorophyll a-b binding protein 8, chloroplastic OS=Solanum lycopersicum OX=4081 GN=CAB8 PE=3 SV=1	C	Energy production and conversion	chlorophyll a-b binding protein 8, chloroplastic [Juglans regia]
Cyclocarya_paliurus_newGene_20915	1227	1503	1438	733	766	709	10.8921	12.5553	12.047	8.41279	5.94408	6.69828	1.72E-05	-0.724398	down	--	--	Molecular Function: transcription factor activity, sequence-specific DNA binding (GO:0003700);; Biological Process: transcription, DNA-templated (GO:0006351);; Molecular Function: sequence-specific DNA binding (GO:0043565);;	K14431|3.0e-222|jre:109012303|K14431 transcription factor TGA | (RefSeq) transcription factor TGA2-like isoform X2	Plant hormone signal transduction (ko04075)	--	--	Seed dormancy control	Transcription factor TGAL1 OS=Oryza sativa subsp. japonica OX=39947 GN=TGAL1 PE=1 SV=2	K	Transcription	transcription factor TGA2-like isoform X3 [Juglans regia]
Cyclocarya_paliurus_newGene_27006	129	159	116	1256	1045	307	1.84006	2.07897	1.58686	15.6299	12.241	3.97332	1.51E-06	2.38166	up	--	--	Biological Process: regulation of transcription, DNA-templated (GO:0006355);; Molecular Function: protein dimerization activity (GO:0046983);;	K18878|9.8e-32|cann:107866053|K18878 BHLH transcription factor Upa20 | (RefSeq) Upa20; transcription factor bHLH137-like	Plant-pathogen interaction (ko04626)	--	--	Helix-loop-helix DNA-binding domain	Transcription factor bHLH63 OS=Arabidopsis thaliana OX=3702 GN=BHLH63 PE=1 SV=1	K	Transcription	transcription factor bHLH63-like [Juglans regia]
Cyclocarya_paliurus_newGene_10935	15634	15212	15100	25106	25899	21825	70.0796	62.2102	64.5996	97.529	94.743	88.1529	7.06E-06	0.822682	up	--	--	Biological Process: response to acid chemical (GO:0001101);; Biological Process: biological_process (GO:0008150);; Biological Process: response to endogenous stimulus (GO:0009719);; Biological Process: response to hormone (GO:0009725);; Biological Process: response to abscisic acid (GO:0009737);; Biological Process: response to organic substance (GO:0010033);; Biological Process: response to lipi…	K03255|0.0e+00|jre:108989518|K03255 protein TIF31 | (RefSeq) protein TSS	--	[R]	General function prediction only	Tetratricopeptide repeat	Protein TSS OS=Arabidopsis thaliana OX=3702 GN=TSS PE=1 SV=1	L	Replication, recombination and repair	protein TSS [Juglans regia]
Cyclocarya_paliurus_newGene_9928	2233	2336	2231	5295	4527	4938	45.8703	43.7841	43.7377	94.2157	75.8857	91.4056	3.51E-09	1.26959	up	[H]	Coenzyme transport and metabolism	Molecular Function: ATP binding (GO:0005524);; Cellular Component: chloroplast (GO:0009507);; Biological Process: photosynthesis (GO:0015979);; Biological Process: chlorophyll biosynthetic process (GO:0015995);; Molecular Function: magnesium chelatase activity (GO:0016851);;	K03405|5.4e-229|jre:109019438|K03405 magnesium chelatase subunit I [EC:6.6.1.1] | (RefSeq) magnesium-chelatase subunit ChlI, chloroplastic	Porphyrin and chlorophyll metabolism (ko00860)	--	--	AAA lid domain	Magnesium-chelatase subunit ChlI, chloroplastic OS=Glycine max OX=3847 GN=CHLI PE=2 SV=1	F	Nucleotide transport and metabolism	magnesium-chelatase subunit ChlI, chloroplastic [Juglans regia]
Cyclocarya_paliurus_newGene_21519	1227	1225	1134	618	506	383	13.0405	11.8774	11.4996	5.68936	4.38457	3.66064	0.00106067	-0.995288	down	[L]	Replication, recombination and repair	Molecular Function: nucleic acid binding (GO:0003676);; Molecular Function: helicase activity (GO:0004386);; Molecular Function: ATP binding (GO:0005524);;	K12614|3.3e-265|jre:109009037|K12614 ATP-dependent RNA helicase DDX6/DHH1 [EC:3.6.4.13] | (RefSeq) DEAD-box ATP-dependent RNA helicase 8-like	RNA degradation (ko03018)	[A]	RNA processing and modification	DEAD/DEAH box helicase	DEAD-box ATP-dependent RNA helicase 8 OS=Arabidopsis thaliana OX=3702 GN=RH8 PE=2 SV=1	A	RNA processing and modification	DEAD-box ATP-dependent RNA helicase 8-like [Juglans regia]
Cyclocarya_paliurus_newGene_2386	1369	1461	1572	4229	4906	1861	21.8928	21.3235	23.9923	58.6009	64.0473	26.8245	0.000275544	1.35817	up	[O]	Posttranslational modification, protein turnover, chaperones	Cellular Component: cellular_component (GO:0005575);; Cellular Component: intracellular (GO:0005622);; Cellular Component: cell (GO:0005623);; Cellular Component: nucleus (GO:0005634);; Cellular Component: cytoplasm (GO:0005737);; Cellular Component: chloroplast (GO:0009507);; Cellular Component: plastid (GO:0009536);; Cellular Component: organelle (GO:0043226);; Cellular Component: membrane-boun…	K03686|6.2e-14|cit:102616916|K03686 molecular chaperone DnaJ | (RefSeq) uncharacterized protein LOC102616916	--	[O]	Posttranslational modification, protein turnover, chaperones	DnaJ domain	Chaperone protein dnaJ 11, chloroplastic OS=Arabidopsis thaliana OX=3702 GN=ATJ11 PE=1 SV=2	O	Posttranslational modification, protein turnover, chaperones	chaperone protein dnaJ 11, chloroplastic-like [Juglans regia]
Cyclocarya_paliurus_newGene_25870	772	966	791	2178	2007	1636	6.92555	7.92293	6.72939	17.0046	14.7591	13.2715	2.42E-08	1.34456	up	[G]	Carbohydrate transport and metabolism	Molecular Function: catalytic activity (GO:0003824);; Biological Process: trehalose biosynthetic process (GO:0005992);;	K16055|0.0e+00|jre:108998883|K16055 trehalose 6-phosphate synthase/phosphatase [EC:2.4.1.15 3.1.3.12] | (RefSeq) probable alpha,alpha-trehalose-phosphate synthase [UDP-forming] 11	Starch and sucrose metabolism (ko00500)	[G]	Carbohydrate transport and metabolism	Glycosyltransferase family 20	Probable alpha,alpha-trehalose-phosphate synthase [UDP-forming] 11 OS=Arabidopsis thaliana OX=3702 GN=TPS11 PE=2 SV=1	G	Carbohydrate transport and metabolism	probable alpha,alpha-trehalose-phosphate synthase [UDP-forming] 11 [Juglans regia]
Cyclocarya_paliurus_newGene_707	0	0	0	57	19	15	0	0	0	0.536949	0.159968	0.132958	0.000386472	2.29599	up	--		Molecular Function: protein kinase activity (GO:0004672);; Molecular Function: ATP binding (GO:0005524);; Cellular Component: integral component of membrane (GO:0016021);;	K24104|8.6e-78|thj:104799061|K24104 GPN-loop GTPase | (RefSeq) LOW QUALITY PROTEIN: uncharacterized protein LOC104799061	--	--	--	Protein tyrosine and serine/threonine kinase	Cysteine-rich receptor-like protein kinase 10 OS=Arabidopsis thaliana OX=3702 GN=CRK10 PE=1 SV=3	T	Signal transduction mechanisms	hypothetical protein F2P56_006588 [Juglans regia]
Cyclocarya_paliurus_newGene_35387	675	811	758	1488	1242	870	13.658	14.9679	14.6376	26.0968	20.5115	15.8701	0.00744666	0.828183	up	--	--	Cellular Component: nucleus (GO:0005634);; Molecular Function: zinc ion binding (GO:0008270);;	K12135|2.8e-42|thj:104802991|K12135 zinc finger protein CONSTANS | (RefSeq) zinc finger protein CONSTANS-LIKE 2-like	Circadian rhythm - plant (ko04712)	[K]	Transcription	CCT motif	Zinc finger protein CONSTANS-LIKE 4 OS=Arabidopsis thaliana OX=3702 GN=COL4 PE=2 SV=2	K	Transcription	zinc finger protein CONSTANS-LIKE 4-like [Juglans regia]
Cyclocarya_paliurus_newGene_7997	246	229	196	0	0	0	2.91869	2.48087	2.22423	0	0	0	1.93E-28	-6.06472	down	--	--	Molecular Function: DNA binding (GO:0003677);; Molecular Function: transcription factor activity, sequence-specific DNA binding (GO:0003700);; Cellular Component: nucleus (GO:0005634);;	K09286|3.4e-135|jre:108984562|K09286 EREBP-like factor | (RefSeq) ethylene-responsive transcription factor 3-like	--	--	--	AP2 domain	Ethylene-responsive transcription factor 3 OS=Nicotiana tabacum OX=4097 GN=ERF3 PE=2 SV=1	K	Transcription	ethylene-responsive transcription factor 3-like [Juglans regia]
Cyclocarya_paliurus_newGene_27769	99	161	106	220	244	235	1.42089	2.24715	1.52057	2.60339	2.73671	2.776	0.000183925	1.06091	up	--	--	Biological Process: regulation of transcription, DNA-templated (GO:0006355);; Molecular Function: protein dimerization activity (GO:0046983);;	--	--	--	--	--	--	K	Transcription	transcription factor bHLH79-like isoform X1 [Juglans regia]
Cyclocarya_paliurus_newGene_16983	147	109	202	169	712	399	1.57875	1.06628	2.06237	1.56439	6.23672	3.85646	0.00537242	1.31847	up	--	--	Molecular Function: protein binding (GO:0005515);;	K01640|6.9e-08|thj:104800457|K01640 hydroxymethylglutaryl-CoA lyase [EC:4.1.3.4] | (RefSeq) LOW QUALITY PROTEIN: hydroxymethylglutaryl-CoA lyase, mitochondrial	Synthesis and degradation of ketone bodies (ko00072);; Valine, leucine and isoleucine degradation (ko00280);; Butanoate metabolism (ko00650);; Peroxisome (ko04146)	--	--	F-box domain	F-box protein At2g26850 OS=Arabidopsis thaliana OX=3702 GN=At2g26850 PE=2 SV=1	S	Function unknown	F-box protein At2g32560-like [Juglans regia]
Cyclocarya_paliurus_newGene_9108	1268	1056	1341	529	385	614	13.6426	9.90483	14.5669	7.87659	4.41043	5.91074	0.00154885	-1.00663	down	--	--	Molecular Function: calcium ion binding (GO:0005509);;	K01859|1.2e-243|sita:101771169|K01859 chalcone isomerase [EC:5.5.1.6] | (RefSeq) vacuolar-sorting receptor 1	Flavonoid biosynthesis (ko00941)	--	--	PA domain	Vacuolar-sorting receptor 6 OS=Arabidopsis thaliana OX=3702 GN=VSR6 PE=2 SV=3	S	Function unknown	vacuolar-sorting receptor 6-like [Juglans regia]
Cyclocarya_paliurus_newGene_21038	681	802	784	294	607	382	11.3466	9.48415	11.0055	4.40454	6.38711	4.95466	0.00843256	-0.659336	down	[J]	Translation, ribosomal structure and biogenesis	Molecular Function: tRNA dihydrouridine synthase activity (GO:0017150);; Molecular Function: flavin adenine dinucleotide binding (GO:0050660);;	K05539|5.4e-147|jre:109018847|K05539 tRNA-dihydrouridine synthase A [EC:1.-.-.-] | (RefSeq) tRNA-dihydrouridine(20/20a) synthase-like isoform X1	--	[J]	Translation, ribosomal structure and biogenesis	Dihydrouridine synthase (Dus)	--	J	Translation, ribosomal structure and biogenesis	tRNA-dihydrouridine(20/20a) synthase-like isoform X2 [Juglans regia]
Cyclocarya_paliurus_newGene_1298	763	854	867	1055	1266	1255	5.58895	5.66831	6.04263	6.66657	7.56111	8.24255	1.42E-07	0.686057	up	--	--	--	K21842|0.0e+00|jre:109004642|K21842 protein EFR3 | (RefSeq) protein SEMI-ROLLED LEAF 2 isoform X1	--	[R]	General function prediction only	--	Protein SEMI-ROLLED LEAF 2 OS=Oryza sativa subsp. japonica OX=39947 GN=SRL2 PE=2 SV=1	L	Replication, recombination and repair	protein SEMI-ROLLED LEAF 2 isoform X1 [Juglans regia]
Cyclocarya_paliurus_newGene_24260	1467	1778	1856	397	551	535	15.0026	13.8203	15.7487	4.92296	4.74817	5.99579	2.25E-24	-1.59719	down	[E]	Amino acid transport and metabolism	Biological Process: cellular amino acid metabolic process (GO:0006520);; Molecular Function: lyase activity (GO:0016829);;	K01620|1.6e-74|jre:109004212|K01620 threonine aldolase [EC:4.1.2.48] | (RefSeq) probable low-specificity L-threonine aldolase 1	Glycine, serine and threonine metabolism (ko00260);; Biosynthesis of amino acids (ko01230)	[E]	Amino acid transport and metabolism	Beta-eliminating lyase	Probable low-specificity L-threonine aldolase 1 OS=Arabidopsis thaliana OX=3702 GN=THA1 PE=1 SV=1	E	Amino acid transport and metabolism	hypothetical protein F2P56_037135 [Juglans regia]
Cyclocarya_paliurus_newGene_13557	1362	1714	1834	265	604	1010	25.0371	28.7462	32.1733	4.2155	9.05631	16.7172	0.00914365	-1.09785	down	--	--	Molecular Function: transcription factor activity, sequence-specific DNA binding (GO:0003700);; Cellular Component: nucleus (GO:0005634);; Cellular Component: host cell nucleus (GO:0042025);; Molecular Function: sequence-specific DNA binding (GO:0043565);;	K09419|5.1e-157|jre:108998591|K09419 heat shock transcription factor, other eukaryote | (RefSeq) heat stress transcription factor B-2b-like	--	[K]	Transcription	HSF-type DNA-binding	Heat stress transcription factor B-2b OS=Oryza sativa subsp. japonica OX=39947 GN=HSFB2B PE=2 SV=1	K	Transcription	heat stress transcription factor B-2b-like [Juglans regia]
Cyclocarya_paliurus_newGene_33693	532	601	674	328	365	286	12.2236	12.3309	14.7237	5.9925	5.98933	5.29731	0.00159591	-0.689822	down	--	--	Cellular Component: integral component of membrane (GO:0016021);;	K12832|2.5e-35|cit:102626653|K12832 splicing factor 3B subunit 5 | (RefSeq) uncharacterized protein At4g14342	Spliceosome (ko03040)	[S]	Function unknown	Splicing factor 3B subunit 10 (SF3b10)	Uncharacterized protein At4g14342 OS=Arabidopsis thaliana OX=3702 GN=At4g14342 PE=3 SV=1	I	Lipid transport and metabolism	hypothetical protein F2P56_015885, partial [Juglans regia]
Cyclocarya_paliurus_newGene_13615	32	53	64	8	11	14	0.633937	1.12479	1.53511	0.13485	0.20528	0.240418	0.00153685	-1.61663	down	--	--	Cellular Component: integral component of membrane (GO:0016021);; Molecular Function: transmembrane transporter activity (GO:0022857);;	K17500|8.1e-21|nta:107765414|K17500 integrin-linked kinase-associated serine/threonine phosphatase 2C [EC:3.1.3.16] | (RefSeq) WAT1-related protein At3g18200-like	--	--	--	EamA-like transporter family	WAT1-related protein At5g07050 OS=Arabidopsis thaliana OX=3702 GN=At5g07050 PE=2 SV=1	S	Function unknown	hypothetical protein F2P56_001178 [Juglans regia]
Cyclocarya_paliurus_newGene_38366	484	508	469	1897	1008	1084	8.03027	7.66991	6.5677	28.0612	13.4784	16.8019	6.63E-05	1.51501	up	--	--	Biological Process: reproduction (GO:0000003);; Molecular Function: molecular_function (GO:0003674);; Molecular Function: binding (GO:0005488);; Molecular Function: steroid binding (GO:0005496);; Cellular Component: cellular_component (GO:0005575);; Cellular Component: intracellular (GO:0005622);; Cellular Component: cell (GO:0005623);; Cellular Component: cytoplasm (GO:0005737);; Cellular Compon…	K07393|6.3e-43|zma:103649984|K07393 glutathionyl-hydroquinone reductase [EC:1.8.5.7] | (RefSeq) uncharacterized protein LOC103649984	--	[I]	Lipid transport and metabolism	Oxysterol-binding protein	Oxysterol-binding protein-related protein 3A OS=Arabidopsis thaliana OX=3702 GN=ORP3A PE=1 SV=1	I	Lipid transport and metabolism	oxysterol-binding protein-related protein 3A-like [Juglans regia]
Cyclocarya_paliurus_newGene_2747	4896	5422	5591	739	947	866	78.8839	77.0844	83.3748	8.20172	10.5546	7.62893	1.14E-118	-2.46025	down	--	--	Biological Process: signal transduction (GO:0007165);; Molecular Function: ADP binding (GO:0043531);;	--	--	--	--	Leucine Rich repeats (2 copies)	TMV resistance protein N OS=Nicotiana glutinosa OX=35889 GN=N PE=1 SV=1	S	Function unknown	hypothetical protein F2P56_010661 [Juglans regia]
Cyclocarya_paliurus_newGene_6641	245	320	317	564	1179	724	4.008	5.12467	5.16572	7.92985	16.6113	11.137	1.06E-08	1.54681	up	--	--	--	--	--	--	--	--	--	--	--	hypothetical protein F3Y22_tig00002847pilonHSYRG00018 [Hibiscus syriacus]
Cyclocarya_paliurus_newGene_23676	121	133	113	19	64	51	1.46251	1.49453	1.31705	0.173501	0.677499	0.561494	0.00959555	-1.15484	down	--	--	Cellular Component: integral component of membrane (GO:0016021);;	--	--	[R]	General function prediction only	--	--	S	Function unknown	uncharacterized protein LOC108983028 [Juglans regia]
Cyclocarya_paliurus_newGene_5657	48	50	42	4	0	0	0.589568	0.561208	0.532132	0.234341	0	0	0.00537577	-1.79872	down	[T]	Signal transduction mechanisms	Molecular Function: protein serine/threonine kinase activity (GO:0004674);; Molecular Function: ATP binding (GO:0005524);; Cellular Component: integral component of membrane (GO:0016021);; Biological Process: cellulose biosynthetic process (GO:0030244);;	K13418|4.0e-79|pop:7486331|K13418 somatic embryogenesis receptor kinase 1 [EC:2.7.10.1 2.7.11.1] | (RefSeq) somatic embryogenesis receptor kinase 1	--	--	--	Protein kinase domain	LRR receptor-like serine/threonine-protein kinase FEI 1 OS=Arabidopsis thaliana OX=3702 GN=FEI1 PE=1 SV=1	T	Signal transduction mechanisms	LRR receptor-like serine/threonine-protein kinase FEI 2 [Juglans regia]
Cyclocarya_paliurus_newGene_7815	1236	1257	1479	374	597	514	9.27932	11.6485	14.4966	3.37373	4.97314	4.5838	2.43E-11	-1.24492	down	--		Molecular Function: protein serine/threonine kinase activity (GO:0004674);; Molecular Function: ATP binding (GO:0005524);; Cellular Component: integral component of membrane (GO:0016021);; Biological Process: recognition of pollen (GO:0048544);;	K24104|2.0e-78|thj:104799061|K24104 GPN-loop GTPase | (RefSeq) LOW QUALITY PROTEIN: uncharacterized protein LOC104799061	--	--	--	Protein tyrosine and serine/threonine kinase	G-type lectin S-receptor-like serine/threonine-protein kinase At4g27290 OS=Arabidopsis thaliana OX=3702 GN=At4g27290 PE=3 SV=4	T	Signal transduction mechanisms	uncharacterized protein LOC109013535 [Juglans regia]
Cyclocarya_paliurus_newGene_24702	717	733	621	948	1014	845	7.86638	7.27054	6.43425	8.95103	9.00507	8.23422	0.00331348	0.597023	up	--	--	Molecular Function: molecular_function (GO:0003674);; Molecular Function: binding (GO:0005488);; Molecular Function: protein binding (GO:0005515);; Molecular Function: phospholipid binding (GO:0005543);; Molecular Function: lipid binding (GO:0008289);; Molecular Function: phosphatidylinositol binding (GO:0035091);; Molecular Function: ion binding (GO:0043167);; Molecular Function: anion binding (…	K19600|3.2e-53|mis:MICPUN_63330|K19600 tubby-related protein 1 | (RefSeq) tubby-like protein	--	[R]	General function prediction only	Tub family	Tubby-like F-box protein 3 OS=Arabidopsis thaliana OX=3702 GN=TULP3 PE=1 SV=1	S	Function unknown	tubby-like F-box protein 3 [Juglans regia]
Cyclocarya_paliurus_newGene_28747	1168	1628	1129	1630	1770	2256	11.0106	14.7407	10.0785	14.1934	13.9466	20.5948	0.00306781	0.683823	up	--	--	Cellular Component: integral component of membrane (GO:0016021);; Molecular Function: ligase activity (GO:0016874);;	K10601|1.5e-273|jre:109012480|K10601 E3 ubiquitin-protein ligase synoviolin [EC:2.3.2.27] | (RefSeq) ERAD-associated E3 ubiquitin-protein ligase HRD1B-like	Ubiquitin mediated proteolysis (ko04120);; Protein processing in endoplasmic reticulum (ko04141)	[O]	Posttranslational modification, protein turnover, chaperones	Ring finger domain	ERAD-associated E3 ubiquitin-protein ligase HRD1A OS=Arabidopsis thaliana OX=3702 GN=HRD1A PE=2 SV=1	O	Posttranslational modification, protein turnover, chaperones	ERAD-associated E3 ubiquitin-protein ligase HRD1B-like [Juglans regia]
Cyclocarya_paliurus_newGene_38441	189	174	456	0	6	14	3.79021	3.13179	8.70627	0	0.096933	0.248929	4.34E-06	-2.91458	down	[J]	Translation, ribosomal structure and biogenesis	Molecular Function: RNA binding (GO:0003723);;	K12741|3.4e-18|dzi:111289705|K12741 heterogeneous nuclear ribonucleoprotein A1/A3 | (RefSeq) glycine-rich RNA-binding protein 2, mitochondrial-like	Spliceosome (ko03040)	[R]	General function prediction only	RNA recognition motif. (a.k.a. RRM, RBD, or RNP domain)	Organelle RRM domain-containing protein 2, mitochondrial OS=Arabidopsis thaliana OX=3702 GN=ORRM2 PE=1 SV=1	A	RNA processing and modification	organelle RRM domain-containing protein 2, mitochondrial [Juglans regia]
Cyclocarya_paliurus_newGene_29489	402	386	413	88	239	169	2.76849	2.68453	2.83607	0.687427	1.44325	1.06321	0.00176595	-1.07215	down	--	--	Molecular Function: zinc ion binding (GO:0008270);;	K22262|9.4e-161|qsu:112034235|K22262 WD repeat and FYVE domain-containing protein 3 | (RefSeq) protein SPIRRIG	--	[R]	General function prediction only	PPR repeat	Pentatricopeptide repeat-containing protein At4g33990 OS=Arabidopsis thaliana OX=3702 GN=EMB2758 PE=3 SV=2	J	Translation, ribosomal structure and biogenesis	pentatricopeptide repeat-containing protein At4g33990 [Juglans regia]
Cyclocarya_paliurus_newGene_18762	3921	4055	3785	5561	6179	6048	48.2482	45.5158	44.4369	59.2609	62.0251	67.04	1.02E-08	0.759331	up	--	--	--	--	--	--	--	Neprosin	--	S	Function unknown	uncharacterized protein LOC109003561 [Juglans regia]
Cyclocarya_paliurus_newGene_14876	1096	1600	1353	3331	3050	3030	9.48235	12.4283	10.7053	23.8574	20.6658	23.7902	5.26E-10	1.36956	up	--		Molecular Function: protein kinase activity (GO:0004672);; Molecular Function: ATP binding (GO:0005524);;	K13418|4.8e-66|smo:SELMODRAFT_167872|K13418 somatic embryogenesis receptor kinase 1 [EC:2.7.10.1 2.7.11.1] | (RefSeq) hypothetical protein	--	--	--	Protein tyrosine and serine/threonine kinase	Probable LRR receptor-like serine/threonine-protein kinase At1g07650 OS=Arabidopsis thaliana OX=3702 GN=At1g07650 PE=1 SV=1	T	Signal transduction mechanisms	probable LRR receptor-like serine/threonine-protein kinase At1g07650 isoform X2 [Juglans regia]
Cyclocarya_paliurus_newGene_33355	500	613	786	127	251	134	6.58914	7.38006	9.92859	1.40952	2.52369	1.55298	3.89E-07	-1.63656	down	--	--	Biological Process: response to acid chemical (GO:0001101);; Molecular Function: protein binding (GO:0005515);; Cellular Component: cellular_component (GO:0005575);; Cellular Component: intracellular (GO:0005622);; Cellular Component: cell (GO:0005623);; Cellular Component: nucleus (GO:0005634);; Biological Process: response to stress (GO:0006950);; Biological Process: response to osmotic stress …	K10523|2.4e-82|jre:108994998|K10523 speckle-type POZ protein | (RefSeq) BTB/POZ and MATH domain-containing protein 2-like isoform X1	--	[DR]	Cell cycle control, cell division, chromosome partitioning;; General function prediction only	BTB/POZ domain	BTB/POZ and MATH domain-containing protein 2 OS=Arabidopsis thaliana OX=3702 GN=BPM2 PE=1 SV=1	D	Cell cycle control, cell division, chromosome partitioning	BTB/POZ and MATH domain-containing protein 2-like isoform X1 [Juglans regia]
Cyclocarya_paliurus_newGene_8413	82	1406	1329	96	25	17	0.855864	13.4729	13.3262	0.870165	0.212307	0.157359	0.000461375	-2.23931	down	[T]	Signal transduction mechanisms	Molecular Function: protein kinase activity (GO:0004672);; Molecular Function: ATP binding (GO:0005524);; Cellular Component: integral component of membrane (GO:0016021);;	K13415|3.7e-51|dzi:111292204|K13415 protein brassinosteroid insensitive 1 [EC:2.7.10.1 2.7.11.1] | (RefSeq) protein BRASSINOSTEROID INSENSITIVE 1 isoform X1	Plant hormone signal transduction (ko04075)	--	--	Protein kinase domain	Probable inactive receptor kinase At1g48480 OS=Arabidopsis thaliana OX=3702 GN=RKL1 PE=1 SV=1	T	Signal transduction mechanisms	probable inactive receptor kinase At1g48480 [Juglans regia]
Cyclocarya_paliurus_newGene_194	99	132	119	259	192	179	2.09918	2.55498	2.41257	4.76329	3.32315	3.42279	0.00577811	0.970442	up	--	--	Cellular Component: integral component of membrane (GO:0016021);;	--	--	--	--	Protein of unknown function (DUF642)	--	S	Function unknown	uncharacterized protein LOC109021376 [Juglans regia]
qql_122267	66	50	63	5	11	12	5.12953	3.53904	4.62041	0.304586	0.663327	0.803474	3.58E-05	-2.07047	down	[K]	Transcription	Molecular Function: DNA binding (GO:0003677);; Molecular Function: DNA-directed 5'-3' RNA polymerase activity (GO:0003899);; Biological Process: transcription, DNA-templated (GO:0006351);; Cellular Component: chloroplast (GO:0009507);; Molecular Function: ribonucleoside binding (GO:0032549);;	K03043|5.0e-61|jre:26380782|K03043 DNA-directed RNA polymerase subunit beta [EC:2.7.7.6] | (RefSeq) rpoB, AT063_gp074; RNA polymerase beta subunit	RNA polymerase (ko03020)	[K]	Transcription	--	DNA-directed RNA polymerase subunit beta OS=Atropa belladonna OX=33113 GN=rpoB PE=3 SV=1	K	Transcription	RNA polymerase beta subunit [Juglans hindsii]
Cyclocarya_paliurus_newGene_2320	1271	962	1479	2027	2382	1478	21.8784	15.0744	24.288	30.2498	33.4772	22.8838	0.00947557	0.779054	up	[R]	General function prediction only	Molecular Function: catalytic activity (GO:0003824);;	K07071|2.6e-169|jre:108986994|K07071 uncharacterized protein | (RefSeq) epimerase family protein SDR39U1 homolog, chloroplastic	--	[F]	Nucleotide transport and metabolism	Domain of unknown function (DUF1731)	Epimerase family protein SDR39U1 homolog, chloroplastic OS=Arabidopsis thaliana OX=3702 GN=GC1 PE=2 SV=2	F	Nucleotide transport and metabolism	epimerase family protein SDR39U1 homolog, chloroplastic [Juglans regia]
Cyclocarya_paliurus_newGene_33788	4074	4450	5001	5578	9352	5813	39.9029	38.426	42.4001	41.949	68.3692	45.3545	0.000273184	0.742868	up	[N]	Cell motility	Cellular Component: integral component of membrane (GO:0016021);; Molecular Function: cellulose synthase (UDP-forming) activity (GO:0016760);; Biological Process: cellulose biosynthetic process (GO:0030244);; Biological Process: cell wall organization (GO:0071555);;	K10999|4.0e-110|spen:107016344|K10999 cellulose synthase A [EC:2.4.1.12] | (RefSeq) probable cellulose synthase A catalytic subunit 3 [UDP-forming]	--	--	--	Cellulose synthase	Cellulose synthase-like protein G2 OS=Arabidopsis thaliana OX=3702 GN=CSLG2 PE=2 SV=1	G	Carbohydrate transport and metabolism	cellulose synthase-like protein G2 isoform X1 [Juglans regia]
Cyclocarya_paliurus_newGene_7351	155	193	190	0	0	0	2.35151	2.67741	2.76178	0	0	0	7.69E-26	-5.81902	down	[QV]	Secondary metabolites biosynthesis, transport and catabolism;; Defense mechanisms	Molecular Function: monooxygenase activity (GO:0004497);; Molecular Function: iron ion binding (GO:0005506);; Cellular Component: integral component of membrane (GO:0016021);; Molecular Function: oxidoreductase activity, acting on paired donors, with incorporation or reduction of molecular oxygen (GO:0016705);; Molecular Function: heme binding (GO:0020037);;	K20770|4.2e-146|gab:108483715|K20770 (+)-delta-cadinene 8-hydroxylase [EC:1.14.-.-] | (RefSeq) flavonoid 3'-monooxygenase-like	--	[Q]	Secondary metabolites biosynthesis, transport and catabolism	Cytochrome P450	Flavonoid 3'-monooxygenase CYP75B137 OS=Crocosmia x crocosmiiflora OX=1053288 GN=CYP75B137 PE=1 SV=1	Q	Secondary metabolites biosynthesis, transport and catabolism	flavonoid 3'-monooxygenase CYP75B137-like [Juglans regia]
Cyclocarya_paliurus_newGene_8074	49	54	61	0	2	5	0.708664	0.596265	0.650248	0	0.028951	0.062932	1.73E-05	-2.66967	down	[L]	Replication, recombination and repair	Biological Process: DNA catabolic process, endonucleolytic (GO:0000737);; Molecular Function: DNA binding (GO:0003677);; Molecular Function: ATP binding (GO:0005524);; Cellular Component: chromosome (GO:0005694);; Molecular Function: endodeoxyribonuclease activity, producing 3'-phosphomonoesters (GO:0016889);;	K10878|1.7e-111|jre:108985229|K10878 meiotic recombination protein SPO11 | (RefSeq) meiotic recombination protein SPO11-1 isoform X1	--	[L]	Replication, recombination and repair	--	Meiotic recombination protein SPO11-1 OS=Arabidopsis thaliana OX=3702 GN=SPO11-1 PE=1 SV=1	L	Replication, recombination and repair	meiotic recombination protein SPO11-1 isoform X1 [Juglans regia]
Cyclocarya_paliurus_newGene_26955	1088	1067	704	1704	2226	1444	5.16139	5.17481	3.32734	7.71947	9.7411	5.8996	0.000237369	1.01846	up	--	--	Molecular Function: GTPase activity (GO:0003924);; Molecular Function: GTP binding (GO:0005525);; Biological Process: G-protein coupled receptor signaling pathway (GO:0007186);; Molecular Function: G-protein beta/gamma-subunit complex binding (GO:0031683);;	--	--	[DT]	Cell cycle control, cell division, chromosome partitioning;; Signal transduction mechanisms	--	Extra-large guanine nucleotide-binding protein 1 OS=Arabidopsis thaliana OX=3702 GN=XLG1 PE=1 SV=2	--	--	extra-large guanine nucleotide-binding protein 1-like [Juglans regia]
Cyclocarya_paliurus_newGene_615	37	41	36	0	0	0	0.501086	0.515722	0.47668	0	0	0	1.43E-07	-3.35259	down	--	--	--	K20855|1.6e-47|pavi:110763119|K20855 beta-1,3-galactosyltransferase 1/2/3/4/5/7/8 [EC:2.4.1.-] | (RefSeq) probable beta-1,3-galactosyltransferase 2	--	--	--	Senescence regulator	--	S	Function unknown	uncharacterized protein LOC108988712 [Juglans regia]
Cyclocarya_paliurus_newGene_19495	1670	2166	1988	2969	3644	2942	17.9137	22.8216	21.4918	30.1905	32.4831	31.3895	4.48E-10	0.875384	up	--	--	Molecular Function: zinc ion binding (GO:0008270);;	K10144|8.6e-115|jre:108989711|K10144 RING finger and CHY zinc finger domain-containing protein 1 [EC:2.3.2.27] | (RefSeq) E3 ubiquitin-protein ligase RZFP34	Ubiquitin mediated proteolysis (ko04120)	[R]	General function prediction only	Zinc-ribbon	E3 ubiquitin-protein ligase RZFP34 OS=Arabidopsis thaliana OX=3702 GN=RZPF34 PE=1 SV=1	O	Posttranslational modification, protein turnover, chaperones	E3 ubiquitin-protein ligase RZFP34 [Juglans regia]
Cyclocarya_paliurus_newGene_25632	2342	2347	2215	824	1364	1307	14.8484	14.1855	13.5723	4.82346	7.13723	7.29735	1.27E-05	-0.819733	down	[H]	Coenzyme transport and metabolism	Molecular Function: pyridoxamine-phosphate oxidase activity (GO:0004733);; Biological Process: pyridoxine biosynthetic process (GO:0008615);; Molecular Function: FMN binding (GO:0010181);; Molecular Function: metal ion binding (GO:0046872);; Molecular Function: NADHX epimerase activity (GO:0052856);; Molecular Function: NADPHX epimerase activity (GO:0052857);;	K23998|2.7e-297|jre:108982027|K23998 pyridoxal 5'-phosphate synthase / NAD(P)H-hydrate epimerase [EC:1.4.3.5 5.1.99.6] | (RefSeq) pyridoxine/pyridoxamine 5'-phosphate oxidase 1, chloroplastic isoform X1	Vitamin B6 metabolism (ko00750)	[S]	Function unknown	YjeF-related protein N-terminus	Pyridoxine/pyridoxamine 5'-phosphate oxidase 1, chloroplastic OS=Arabidopsis thaliana OX=3702 GN=PPOX1 PE=1 SV=1	H	Coenzyme transport and metabolism	pyridoxine/pyridoxamine 5'-phosphate oxidase 1, chloroplastic isoform X2 [Juglans regia]
Cyclocarya_paliurus_newGene_35897	51	253	164	628	679	575	0.88306	2.48565	2.92506	7.68407	10.5879	7.76949	0.000118832	1.85316	up	--	--	Molecular Function: UDP-glycosyltransferase activity (GO:0008194);;	K22706|3.5e-192|pmum:103319663|K22706 (R)-mandelonitrile beta-glucosyltransferase [EC:2.4.1.354] | (RefSeq) 7-deoxyloganetin glucosyltransferase-like	Cyanoamino acid metabolism (ko00460)	[GC]	Carbohydrate transport and metabolism;; Energy production and conversion	UDP-glucoronosyl and UDP-glucosyl transferase	7-deoxyloganetin glucosyltransferase OS=Catharanthus roseus OX=4058 GN=UGT85A23 PE=1 SV=1	--	--	7-deoxyloganetin glucosyltransferase-like [Juglans regia]
Cyclocarya_paliurus_newGene_15360	323	489	412	0	4	8	2.12642	3.21849	3.29862	0	0.01533	0.039878	1.59E-22	-5.05321	down	--	--	Molecular Function: nucleic acid binding (GO:0003676);; Molecular Function: aspartic-type endopeptidase activity (GO:0004190);; Biological Process: DNA integration (GO:0015074);;	K19199|1.1e-107|jre:108998805|K19199 protein-histidine N-methyltransferase [EC:2.1.1.85] | (RefSeq) uncharacterized protein LOC108998805 isoform X1	--	[R]	General function prediction only	Reverse transcriptase (RNA-dependent DNA polymerase)	Uncharacterized mitochondrial protein AtMg00860 OS=Arabidopsis thaliana OX=3702 GN=AtMg00860 PE=4 SV=1	I	Lipid transport and metabolism	Transposon Tf2-12 polyprotein [Vitis vinifera]
Cyclocarya_paliurus_newGene_15978	318	418	341	442	572	506	5.60259	6.71413	5.73752	6.74538	8.22533	8.04008	5.68E-05	0.654178	up	[J]	Translation, ribosomal structure and biogenesis	Molecular Function: RNA binding (GO:0003723);;	K13201|1.8e-46|csl:COCSUDRAFT_20324|K13201 nucleolysin TIA-1/TIAR | (RefSeq) RNA-binding domain-containing protein	--	[R]	General function prediction only	RNA recognition motif. (a.k.a. RRM, RBD, or RNP domain)	Polyadenylate-binding protein RBP47C OS=Arabidopsis thaliana OX=3702 GN=RBP47C PE=2 SV=1	A	RNA processing and modification	polyadenylate-binding protein RBP47-like [Juglans regia]
Cyclocarya_paliurus_newGene_2993	428	462	445	161	212	228	5.12021	5.0377	5.03881	1.56515	2.05746	2.42048	6.21E-07	-0.968066	down	[G]	Carbohydrate transport and metabolism	Molecular Function: hydrolase activity, hydrolyzing O-glycosyl compounds (GO:0004553);; Biological Process: carbohydrate metabolic process (GO:0005975);;	K01188|9.6e-92|jre:108983761|K01188 beta-glucosidase [EC:3.2.1.21] | (RefSeq) beta-glucosidase 40-like	Cyanoamino acid metabolism (ko00460);; Starch and sucrose metabolism (ko00500);; Phenylpropanoid biosynthesis (ko00940)	[G]	Carbohydrate transport and metabolism	Glycosyl hydrolase family 1	Beta-glucosidase 40 OS=Arabidopsis thaliana OX=3702 GN=BGLU40 PE=2 SV=1	G	Carbohydrate transport and metabolism	hypothetical protein F2P56_029971 [Juglans regia]
Cyclocarya_paliurus_newGene_27829	548	262	30	0	0	0	19.2397	8.39554	0.998724	0	0	0	2.58E-06	-3.04895	down	--	--	Biological Process: defense response (GO:0006952);;	K10781|8.3e-22|psom:113347984|K10781 fatty acyl-ACP thioesterase B [EC:3.1.2.14 3.1.2.21] | (RefSeq) uncharacterized protein LOC113347984 isoform X1	Fatty acid biosynthesis (ko00061);; Fatty acid metabolism (ko01212)	--	--	Pathogenesis-related protein Bet v 1 family	MLP-like protein 423 OS=Arabidopsis thaliana OX=3702 GN=MLP423 PE=2 SV=1	S	Function unknown	MLP-like protein 423 [Juglans regia]
Cyclocarya_paliurus_newGene_17268	2688	3255	2719	4333	4749	3557	9.63218	10.6891	9.33539	14.9284	14.7603	12.0835	0.000234767	0.70734	up	[R]	General function prediction only	Biological Process: signal transduction (GO:0007165);; Molecular Function: ADP binding (GO:0043531);;	K00695|2.1e-80|mtr:MTR_6g478030|K00695 sucrose synthase [EC:2.4.1.13] | (RefSeq) sucrose synthase	Starch and sucrose metabolism (ko00500)	--	--	NB-ARC domain	Disease resistance protein RPV1 OS=Vitis rotundifolia OX=103349 GN=RPV1 PE=1 SV=1	T	Signal transduction mechanisms	disease resistance protein RPV1-like isoform X1 [Juglans regia]
Cyclocarya_paliurus_newGene_15899	441	59	58	6	24	26	7.42454	0.91633	0.937376	0.085019	0.330418	0.391381	0.003302	-1.87429	down	--	--	Cellular Component: nuclear chromosome (GO:0000228);; Cellular Component: transcription export complex (GO:0000346);; Cellular Component: THO complex (GO:0000347);; Cellular Component: THO complex part of transcription export complex (GO:0000445);; Molecular Function: molecular_function (GO:0003674);; Molecular Function: nucleic acid binding (GO:0003676);; Molecular Function: RNA binding (GO:0003…	K13174|2.4e-149|jre:108979555|K13174 THO complex subunit 5 | (RefSeq) THO complex subunit 5B	RNA transport (ko03013)	[S]	Function unknown	Fms-interacting protein/Thoc5	THO complex subunit 5B OS=Arabidopsis thaliana OX=3702 GN=THO5B PE=1 SV=1	S	Function unknown	THO complex subunit 5B [Juglans regia]
Cyclocarya_paliurus_newGene_29264	578	732	738	926	1139	1071	4.74195	4.97801	5.47669	8.02347	6.71506	8.79792	1.65E-07	0.773951	up	--	--	Cellular Component: integral component of membrane (GO:0016021);;	--	--	--	--	DnaJ domain	--	O	Posttranslational modification, protein turnover, chaperones	uncharacterized protein LOC108997478 isoform X2 [Juglans regia]
Cyclocarya_paliurus_newGene_29098	710	706	677	164	280	327	13.5855	12.3306	12.336	2.73397	4.3846	5.63926	6.62E-06	-1.23633	down	--	--	Molecular Function: intramolecular transferase activity (GO:0016866);; Biological Process: plant-type cell wall organization or biogenesis (GO:0071669);;	K13379|7.9e-224|jre:108982406|K13379 reversibly glycosylated polypeptide / UDP-arabinopyranose mutase [EC:2.4.1.- 5.4.99.30] | (RefSeq) probable UDP-arabinopyranose mutase 2 isoform X1	Amino sugar and nucleotide sugar metabolism (ko00520)	--	--	Reversibly glycosylated polypeptide	Probable UDP-arabinopyranose mutase 2 OS=Solanum tuberosum OX=4113 GN=UPTG2 PE=1 SV=1	S	Function unknown	probable UDP-arabinopyranose mutase 2 isoform X1 [Juglans regia]
Cyclocarya_paliurus_newGene_9385	37	77	64	147	112	125	0.528684	1.03633	0.889275	1.77255	1.3306	1.59936	0.0047377	1.16989	up	--	--	Molecular Function: hydrolase activity, hydrolyzing O-glycosyl compounds (GO:0004553);; Biological Process: carbohydrate metabolic process (GO:0005975);; Cellular Component: integral component of membrane (GO:0016021);;	K19891|1.7e-69|smo:SELMODRAFT_442025|K19891 glucan endo-1,3-beta-glucosidase 1/2/3 [EC:3.2.1.39] | (RefSeq) hypothetical protein	Starch and sucrose metabolism (ko00500)	--	--	Glycosyl hydrolases family 17	Glucan endo-1,3-beta-glucosidase 11 OS=Arabidopsis thaliana OX=3702 GN=At1g32860 PE=2 SV=1	G	Carbohydrate transport and metabolism	glucan endo-1,3-beta-glucosidase 14 [Juglans regia]
Cyclocarya_paliurus_newGene_19665	1303	1198	1270	2923	1707	2344	9.81864	8.30915	9.22534	19.4662	10.7256	15.8341	0.00222271	1.01779	up	--	--	Molecular Function: protein phosphatase binding (GO:0019903);; Biological Process: regulation of phosphoprotein phosphatase activity (GO:0043666);;	K15501|0.0e+00|jre:108990106|K15501 serine/threonine-protein phosphatase 6 regulatory subunit 3 | (RefSeq) serine/threonine-protein phosphatase 6 regulatory subunit 3-like isoform X1	--	[D]	Cell cycle control, cell division, chromosome partitioning	SIT4 phosphatase-associated protein	--	D	Cell cycle control, cell division, chromosome partitioning	serine/threonine-protein phosphatase 6 regulatory subunit 3-like isoform X1 [Juglans regia]
Cyclocarya_paliurus_newGene_18377	931	941	658	1231	1439	1062	24.1487	21.9528	15.1831	27.8752	29.6998	22.4021	0.00507494	0.700511	up	--	--	Biological Process: RNA splicing (GO:0008380);; Cellular Component: exon-exon junction complex (GO:0035145);;	K12877|6.7e-84|jre:108990054|K12877 protein mago nashi | (RefSeq) protein mago nashi homolog	RNA transport (ko03013);; mRNA surveillance pathway (ko03015);; Spliceosome (ko03040)	[A]	RNA processing and modification	Mago nashi protein	Protein mago nashi homolog OS=Arabidopsis thaliana OX=3702 GN=MAGO PE=1 SV=1	A	RNA processing and modification	protein mago nashi homolog [Juglans regia]
Cyclocarya_paliurus_newGene_12963	206	182	277	0	0	14	5.08877	4.19693	5.90196	0	0	0.325064	0.00599889	-1.75937	down	--	--	Molecular Function: RNA polymerase II regulatory region sequence-specific DNA binding (GO:0000977);; Molecular Function: transcription factor activity, sequence-specific DNA binding (GO:0003700);; Cellular Component: nucleus (GO:0005634);; Biological Process: positive regulation of transcription from RNA polymerase II promoter (GO:0045944);; Molecular Function: protein dimerization activity (GO:0…	K09264|1.6e-25|jre:108987058|K09264 MADS-box transcription factor, plant | (RefSeq) truncated transcription factor CAULIFLOWER A	--	[K]	Transcription	SRF-type transcription factor (DNA-binding and dimerisation domain)	MADS-box transcription factor 21 OS=Oryza sativa subsp. japonica OX=39947 GN=MADS21 PE=2 SV=1	K	Transcription	hypothetical protein F2P56_000628 [Juglans regia]
Cyclocarya_paliurus_newGene_16822	1497	1552	1638	610	1070	411	10.0939	9.58666	10.6931	3.51679	5.86914	2.45602	0.0051099	-0.949304	down	--	--	Biological Process: regulation of cyclin-dependent protein serine/threonine kinase activity (GO:0000079);; Cellular Component: DNA-directed RNA polymerase complex (GO:0000428);; Biological Process: regulation of protein phosphorylation (GO:0001932);; Cellular Component: cellular_component (GO:0005575);; Cellular Component: intracellular (GO:0005622);; Cellular Component: cell (GO:0005623);; Cellu…	--	--	[R]	General function prediction only	PPR repeat	Pentatricopeptide repeat-containing protein At4g30825, chloroplastic OS=Arabidopsis thaliana OX=3702 GN=At4g30825 PE=2 SV=2	O	Posttranslational modification, protein turnover, chaperones	pentatricopeptide repeat-containing protein At4g30825, chloroplastic [Juglans regia]
Cyclocarya_paliurus_newGene_36391	326	305	313	75	183	121	4.20901	3.61727	3.71645	1.18836	1.86016	1.39457	0.00065272	-1.11415	down	--	--	Cellular Component: integral component of membrane (GO:0016021);;	--	--	--	--	Uncharacterized protein family, UPF0114	--	S	Function unknown	uncharacterized protein LOC109008186 [Juglans regia]
Cyclocarya_paliurus_newGene_13421	924	1227	1058	1033	1802	1737	7.51044	8.6509	8.25472	8.6614	13.4695	11.9804	0.00234197	0.642797	up	[G]	Carbohydrate transport and metabolism	Molecular Function: trehalose-phosphatase activity (GO:0004805);; Biological Process: trehalose biosynthetic process (GO:0005992);;	K01087|3.8e-197|jre:108987417|K01087 trehalose 6-phosphate phosphatase [EC:3.1.3.12] | (RefSeq) trehalose-phosphate phosphatase A-like	Starch and sucrose metabolism (ko00500)	[G]	Carbohydrate transport and metabolism	Trehalose-phosphatase	Trehalose-phosphate phosphatase A OS=Arabidopsis thaliana OX=3702 GN=TPPA PE=1 SV=1	G	Carbohydrate transport and metabolism	trehalose-phosphate phosphatase A-like [Juglans regia]
Cyclocarya_paliurus_newGene_1976	533	633	612	319	335	378	6.10105	6.97092	6.05722	2.96243	3.25519	4.65583	0.00185778	-0.595065	down	[G]	Carbohydrate transport and metabolism	Biological Process: carbohydrate metabolic process (GO:0005975);; Molecular Function: fructose 1,6-bisphosphate 1-phosphatase activity (GO:0042132);;	K03841|9.2e-195|jre:109007069|K03841 fructose-1,6-bisphosphatase I [EC:3.1.3.11] | (RefSeq) fructose-1,6-bisphosphatase, cytosolic	Glycolysis / Gluconeogenesis (ko00010);; Pentose phosphate pathway (ko00030);; Fructose and mannose metabolism (ko00051);; Carbon fixation in photosynthetic organisms (ko00710);; Carbon metabolism (ko01200)	[G]	Carbohydrate transport and metabolism	Fructose-1-6-bisphosphatase, N-terminal domain	Fructose-1,6-bisphosphatase, cytosolic OS=Musa acuminata OX=4641 GN=FBPban1 PE=2 SV=1	G	Carbohydrate transport and metabolism	fructose-1,6-bisphosphatase, cytosolic [Juglans regia]
Cyclocarya_paliurus_newGene_30064	510	470	436	67	235	211	6.57983	5.59666	5.43743	0.760671	2.41919	2.3138	0.00454867	-1.19602	down	[R]	General function prediction only	--	--	--	[H]	Coenzyme transport and metabolism	CobW/HypB/UreG, nucleotide-binding domain	--	H	Coenzyme transport and metabolism	P-loop guanosine triphosphatase YjiA-like [Juglans regia]
Cyclocarya_paliurus_newGene_35321	464	272	490	1160	1075	673	3.82257	1.96877	3.65379	8.69467	7.52496	4.94003	0.00101355	1.27715	up	--	--	Biological Process: regulation of defense response to fungus (GO:1900150);;	--	--	--	--	Probable zinc-ribbon domain	Protein ENHANCED DISEASE RESISTANCE 4 OS=Arabidopsis thaliana OX=3702 GN=EDR4 PE=1 SV=1	S	Function unknown	protein ENHANCED DISEASE RESISTANCE 4 [Juglans regia]
Cyclocarya_paliurus_newGene_20393	637	764	948	232	425	465	8.93408	9.77018	12.6893	2.7875	4.87568	6.01637	0.0036429	-0.869457	down	[E]	Amino acid transport and metabolism	Molecular Function: serine-type carboxypeptidase activity (GO:0004185);;	K16296|1.5e-294|jre:108989165|K16296 serine carboxypeptidase-like clade I [EC:3.4.16.-] | (RefSeq) serine carboxypeptidase-like 20	--	[OE]	Posttranslational modification, protein turnover, chaperones;; Amino acid transport and metabolism	Serine carboxypeptidase	Serine carboxypeptidase-like 20 OS=Arabidopsis thaliana OX=3702 GN=SCPL20 PE=2 SV=2	O	Posttranslational modification, protein turnover, chaperones	serine carboxypeptidase-like 20 [Juglans regia]
Cyclocarya_paliurus_newGene_26019	1912	2221	2209	6424	4148	5360	50.8091	53.4609	56.3829	147.388	89.4669	126.975	8.42E-07	1.45416	up	[J]	Translation, ribosomal structure and biogenesis	Biological Process: maturation of LSU-rRNA from tricistronic rRNA transcript (SSU-rRNA, 5.8S rRNA, LSU-rRNA) (GO:0000463);; Molecular Function: structural constituent of ribosome (GO:0003735);; Cellular Component: cytosolic large ribosomal subunit (GO:0022625);;	K02937|4.5e-135|jre:109019974|K02937 large subunit ribosomal protein L7e | (RefSeq) 60S ribosomal protein L7-2-like	Ribosome (ko03010)	[J]	Translation, ribosomal structure and biogenesis	Ribosomal L30 N-terminal domain	60S ribosomal protein L7-2 OS=Arabidopsis thaliana OX=3702 GN=RPL7B PE=1 SV=1	J	Translation, ribosomal structure and biogenesis	60S ribosomal protein L7-2 [Juglans regia]
Cyclocarya_paliurus_newGene_36074	250	264	275	702	692	476	2.54237	2.44234	2.64777	6.2177	5.99868	4.92094	1.57E-06	1.35621	up	[M]	Cell wall/membrane/envelope biogenesis	Molecular Function: protein serine/threonine kinase activity (GO:0004674);; Molecular Function: calcium ion binding (GO:0005509);; Molecular Function: ATP binding (GO:0005524);;	K13412|1.8e-255|jre:109011806|K13412 calcium-dependent protein kinase [EC:2.7.11.1] | (RefSeq) calcium-dependent protein kinase 11-like	Plant-pathogen interaction (ko04626)	[T]	Signal transduction mechanisms	Protein kinase domain	Calcium-dependent protein kinase 11 OS=Arabidopsis thaliana OX=3702 GN=CPK11 PE=1 SV=2	T	Signal transduction mechanisms	calcium-dependent protein kinase 11-like [Juglans regia]
Cyclocarya_paliurus_newGene_16809	261	235	157	520	428	303	7.1833	5.91186	4.01819	12.5815	9.69943	7.55473	0.00834786	1.01796	up	[F]	Nucleotide transport and metabolism	Biological Process: glutamine metabolic process (GO:0006541);;	K22314|3.6e-127|jre:108993096|K22314 glucosinolate gamma-glutamyl hydrolase [EC:3.4.19.16] | (RefSeq) gamma-glutamyl peptidase 5-like	--	[F]	Nucleotide transport and metabolism	Glutamine amidotransferase class-I	Gamma-glutamyl peptidase 3 OS=Arabidopsis thaliana OX=3702 GN=GGP3 PE=1 SV=1	F	Nucleotide transport and metabolism	hypothetical protein F2P56_034693 [Juglans regia]
Cyclocarya_paliurus_newGene_29656	10	0	13	145	87	108	0.166713	0	0.199757	2.51024	1.35169	1.93844	0.000952539	2.12857	up	--	--	Cellular Component: integral component of membrane (GO:0016021);;	K01193|5.3e-12|ats:109747879|K01193 beta-fructofuranosidase [EC:3.2.1.26] | (RefSeq) LOC109747879; beta-fructofuranosidase, insoluble isoenzyme 3-like	Galactose metabolism (ko00052);; Starch and sucrose metabolism (ko00500)	--	--	Plant protein of unknown function	Putative UPF0481 protein At3g02645 OS=Arabidopsis thaliana OX=3702 GN=At3g02645 PE=3 SV=1	S	Function unknown	UPF0481 protein At3g47200-like isoform X1 [Juglans regia]
Cyclocarya_paliurus_newGene_21823	305	64	288	52	59	26	10.7794	2.04394	9.72076	1.56703	1.67872	0.803939	0.00694345	-1.55012	down	--	--	Molecular Function: motor activity (GO:0003774);; Cellular Component: cytoplasm (GO:0005737);; Cellular Component: microtubule (GO:0005874);; Biological Process: microtubule-based process (GO:0007017);; Cellular Component: dynein complex (GO:0030286);;	K10418|1.5e-62|jre:108994837|K10418 dynein light chain LC8-type | (RefSeq) dynein light chain 1, cytoplasmic-like isoform X1	--	[Z]	Cytoskeleton	Dynein light chain type 1	Dynein 8 kDa light chain, flagellar outer arm OS=Chlamydomonas reinhardtii OX=3055 PE=1 SV=1	Z	Cytoskeleton	hypothetical protein F2P56_027330, partial [Juglans regia]
Cyclocarya_paliurus_newGene_14183	662	791	767	266	329	217	13.3181	12.4275	12.7116	5.68841	5.56023	4.52814	2.49E-08	-1.24304	down	--	--	--	K22762|8.6e-63|jre:109006038|K22762 desumoylating isopeptidase 1 [EC:3.4.-.-] | (RefSeq) desumoylating isopeptidase 1-like	--	[S]	Function unknown	--	--	S	Function unknown	desumoylating isopeptidase 1-like [Juglans regia]
Cyclocarya_paliurus_newGene_36812	244	340	175	448	688	316	4.11232	5.15582	2.77525	6.46089	9.46865	4.74082	0.00837186	0.994062	up	[G]	Carbohydrate transport and metabolism	Molecular Function: beta-glucosidase activity (GO:0008422);; Biological Process: cellulose catabolic process (GO:0030245);; Molecular Function: scopolin beta-glucosidase activity (GO:0102483);;	K01188|1.7e-298|jre:109000454|K01188 beta-glucosidase [EC:3.2.1.21] | (RefSeq) beta-glucosidase 42	Cyanoamino acid metabolism (ko00460);; Starch and sucrose metabolism (ko00500);; Phenylpropanoid biosynthesis (ko00940)	[G]	Carbohydrate transport and metabolism	Glycosyl hydrolase family 1	Beta-glucosidase 42 OS=Arabidopsis thaliana OX=3702 GN=BGLU42 PE=2 SV=1	G	Carbohydrate transport and metabolism	beta-glucosidase 42 [Juglans regia]
Cyclocarya_paliurus_newGene_16174	3637	3362	2322	4039	11678	11873	26.782	22.5284	16.3288	25.7756	70.2138	78.8232	7.45E-05	1.51694	up	[O]	Posttranslational modification, protein turnover, chaperones	Molecular Function: protein disulfide isomerase activity (GO:0003756);; Biological Process: cell redox homeostasis (GO:0045454);;	K09580|2.4e-284|jre:109020152|K09580 protein disulfide-isomerase A1 [EC:5.3.4.1] | (RefSeq) protein disulfide-isomerase-like	Protein processing in endoplasmic reticulum (ko04141)	[O]	Posttranslational modification, protein turnover, chaperones	Thioredoxin	Protein disulfide-isomerase OS=Datisca glomerata OX=34297 GN=PDI PE=2 SV=1	O	Posttranslational modification, protein turnover, chaperones	hypothetical protein F2P56_034256, partial [Juglans regia]
Cyclocarya_paliurus_newGene_5155	167	189	180	0	0	0	3.33266	3.43575	3.43783	0	0	0	3.49E-26	-5.84186	down	--	--	--	--	--	--	--	--	--	--	--	uncharacterized protein LOC109010887 [Juglans regia]
Cyclocarya_paliurus_newGene_26281	30	33	28	0	1	1	0.460639	0.41943	0.365512	0	0.010712	0.012021	4.53E-06	-2.88252	down	--	--	Molecular Function: inorganic anion exchanger activity (GO:0005452);; Cellular Component: integral component of membrane (GO:0016021);;	K24194|4.1e-204|jre:109001806|K24194 boron transporter | (RefSeq) probable boron transporter 7 isoform X1	--	[P]	Inorganic ion transport and metabolism	HCO3- transporter family	Probable boron transporter 6 OS=Arabidopsis thaliana OX=3702 GN=BOR6 PE=2 SV=2	P	Inorganic ion transport and metabolism	probable boron transporter 7 isoform X1 [Juglans regia]
Cyclocarya_paliurus_newGene_27654	3740	4667	2324	8223	5762	8765	79.1658	90.3116	44.9524	151.368	96.2709	167.112	0.000701404	1.18624	up	--	--	Cellular Component: extracellular region (GO:0005576);; Cellular Component: cell wall (GO:0005618);; Biological Process: plant-type cell wall organization (GO:0009664);; Cellular Component: membrane (GO:0016020);;	K20628|8.6e-124|jre:108995489|K20628 expansin | (RefSeq) expansin-A1-like	--	--	--	Expansin C-terminal domain	Expansin-A15 OS=Arabidopsis thaliana OX=3702 GN=EXPA15 PE=2 SV=2	S	Function unknown	hypothetical protein F2P56_035909, partial [Juglans regia]
Cyclocarya_paliurus_newGene_36654	335	342	322	599	738	656	5.23163	4.85544	4.71881	8.0325	9.33205	9.1239	9.48E-14	1.1437	up	[G]	Carbohydrate transport and metabolism	Biological Process: carbohydrate transport (GO:0008643);; Cellular Component: integral component of membrane (GO:0016021);; Molecular Function: transmembrane transporter activity (GO:0022857);;	K03444|1.8e-260|jre:108994500|K03444 MFS transporter, SP family, ERD6-like sugar transporter | (RefSeq) sugar transporter ERD6-like 7	--	[R]	General function prediction only	Sugar (and other) transporter	Sugar transporter ERD6-like 7 OS=Arabidopsis thaliana OX=3702 GN=At2g48020 PE=2 SV=2	U	Intracellular trafficking, secretion, and vesicular transport	sugar transporter ERD6-like 7 [Juglans regia]
Cyclocarya_paliurus_newGene_10166	2334	2509	2032	599	1527	1321	22.694	22.2324	18.52	5.04113	11.6908	11.2894	0.0080223	-0.820519	down	[H]	Coenzyme transport and metabolism	Molecular Function: tetrahydrofolylpolyglutamate synthase activity (GO:0004326);; Molecular Function: ATP binding (GO:0005524);; Biological Process: one-carbon metabolic process (GO:0006730);; Molecular Function: metal ion binding (GO:0046872);;	K01930|0.0e+00|jre:109008394|K01930 folylpolyglutamate synthase [EC:6.3.2.17] | (RefSeq) folylpolyglutamate synthase-like isoform X1	Folate biosynthesis (ko00790)	[H]	Coenzyme transport and metabolism	Mur ligase middle domain	Folylpolyglutamate synthase OS=Arabidopsis thaliana OX=3702 GN=FPGS2 PE=1 SV=1	H	Coenzyme transport and metabolism	folylpolyglutamate synthase-like isoform X1 [Juglans regia]
Cyclocarya_paliurus_newGene_22139	380	472	425	771	592	660	13.423	15.1942	14.3273	23.6024	17.068	21.0064	0.00257798	0.824014	up	[J]	Translation, ribosomal structure and biogenesis	Molecular Function: structural constituent of ribosome (GO:0003735);; Cellular Component: ribosome (GO:0005840);; Biological Process: translation (GO:0006412);;	K02889|1.8e-87|jre:108987344|K02889 large subunit ribosomal protein L21e | (RefSeq) 60S ribosomal protein L21-1	Ribosome (ko03010)	[J]	Translation, ribosomal structure and biogenesis	Ribosomal protein L21e	60S ribosomal protein L21-2 OS=Arabidopsis thaliana OX=3702 GN=RPL21E PE=2 SV=1	J	Translation, ribosomal structure and biogenesis	60S ribosomal protein L21-2 [Juglans regia]
Cyclocarya_paliurus_newGene_24003	322	548	437	204	273	242	4.62378	7.23662	6.05226	2.53758	3.18876	3.12648	0.00677257	-0.663298	down	--	--	--	K01369|4.0e-16|gra:105804681|K01369 legumain [EC:3.4.22.34] | (RefSeq) vacuolar-processing enzyme-like	--	[TZ]	Signal transduction mechanisms;; Cytoskeleton	--	Protein ABIL1 OS=Arabidopsis thaliana OX=3702 GN=ABIL1 PE=1 SV=1	--	--	protein ABIL1-like [Juglans regia]
Cyclocarya_paliurus_newGene_9410	1142	1055	1244	1694	2094	1901	12.3484	10.2796	12.5421	16.4942	18.2989	18.9139	5.88E-08	0.872041	up	--	--	Molecular Function: transcription factor activity, sequence-specific DNA binding (GO:0003700);;	--	--	--	--	TCP family transcription factor	Transcription factor TCP2 OS=Arabidopsis thaliana OX=3702 GN=TCP2 PE=1 SV=1	K	Transcription	transcription factor TCP2-like [Juglans regia]
Cyclocarya_paliurus_newGene_13685	919	888	892	210	379	364	6.26225	6.91398	6.51056	2.90047	2.68637	3.32905	2.10E-08	-1.31624	down	--	--	--	--	--	[TO]	Signal transduction mechanisms;; Posttranslational modification, protein turnover, chaperones	--	OVARIAN TUMOR DOMAIN-containing deubiquitinating enzyme 11 OS=Arabidopsis thaliana OX=3702 GN=OTU11 PE=2 SV=1	--	--	OTU domain-containing protein [Gossypium australe]
Cyclocarya_paliurus_newGene_38981	186	490	305	2497	1444	1736	2.77433	6.69285	4.34488	32.3756	17.6374	23.4074	4.83E-09	2.44823	up	[G]	Carbohydrate transport and metabolism	Cellular Component: integral component of membrane (GO:0016021);; Molecular Function: transmembrane transporter activity (GO:0022857);;	K24193|1.8e-290|jre:108990598|K24193 MFS transporter, SP family, sugar:H+ symporter | (RefSeq) sugar carrier protein C	--	[R]	General function prediction only	Sugar (and other) transporter	Sugar carrier protein C OS=Ricinus communis OX=3988 GN=STC PE=2 SV=1	U	Intracellular trafficking, secretion, and vesicular transport	sugar carrier protein C [Juglans regia]
Cyclocarya_paliurus_newGene_18133	633	522	482	717	1553	1564	21.0678	15.7728	15.2447	20.7718	42.2925	46.9449	7.43E-05	1.26387	up	[J]	Translation, ribosomal structure and biogenesis	Molecular Function: structural constituent of ribosome (GO:0003735);; Cellular Component: ribosome (GO:0005840);; Biological Process: translation (GO:0006412);;	K02962|5.9e-71|jre:109002162|K02962 small subunit ribosomal protein S17e | (RefSeq) 40S ribosomal protein S17-like	Ribosome (ko03010)	[J]	Translation, ribosomal structure and biogenesis	Ribosomal S17	40S ribosomal protein S17 OS=Solanum lycopersicum OX=4081 GN=RPS17 PE=2 SV=3	J	Translation, ribosomal structure and biogenesis	40S ribosomal protein S17-like [Juglans regia]
Cyclocarya_paliurus_newGene_15680	428	740	459	2649	3058	2553	2.68539	4.9493	3.57097	13.7139	14.8896	13.6312	4.08E-23	2.43511	up	--	--	Molecular Function: DNA binding (GO:0003677);; Cellular Component: nucleus (GO:0005634);; Biological Process: regulation of transcription, DNA-templated (GO:0006355);;	K00521|5.0e-24|cmos:111447866|K00521 ferric-chelate reductase [EC:1.16.1.7] | (RefSeq) ferric reduction oxidase 7, chloroplastic-like	--	--	--	No apical meristem (NAM) protein	NAC transcription factor 32 OS=Arabidopsis thaliana OX=3702 GN=NAC032 PE=2 SV=1	K	Transcription	NAC domain-containing protein 2-like [Juglans regia]
Cyclocarya_paliurus_newGene_1712	15	17	120	373	374	330	0.179912	0.17435	1.37584	3.98472	3.76836	3.66215	0.000874468	2.01572	up	[G]	Carbohydrate transport and metabolism	Molecular Function: hydrolase activity, hydrolyzing O-glycosyl compounds (GO:0004553);; Biological Process: carbohydrate metabolic process (GO:0005975);;	K15920|4.9e-253|jre:108979737|K15920 xylan 1,4-beta-xylosidase [EC:3.2.1.37] | (RefSeq) probable beta-D-xylosidase 5	Amino sugar and nucleotide sugar metabolism (ko00520)	--	--	Glycosyl hydrolase family 3 C-terminal domain	Probable beta-D-xylosidase 5 OS=Arabidopsis thaliana OX=3702 GN=BXL5 PE=2 SV=2	G	Carbohydrate transport and metabolism	probable beta-D-xylosidase 5 [Juglans regia]
Cyclocarya_paliurus_newGene_1238	55	50	49	0	0	0	0.689754	0.572764	0.631146	0	0	0	1.14E-09	-3.80766	down	--	--	Molecular Function: N-acetyltransferase activity (GO:0008080);;	--	--	[KTDL]	Transcription;; Signal transduction mechanisms;; Cell cycle control, cell division, chromosome partitioning;; Replication, recombination and repair	BRCT domain, a BRCA1 C-terminus domain	--	--	--	uncharacterized protein LOC108988399 [Juglans regia]
Cyclocarya_paliurus_newGene_36424	164	322	398	458	1040	959	1.41623	2.54033	3.28516	3.42723	7.3393	7.47717	0.000252504	1.45002	up	--	--	--	K22381|0.0e+00|jre:109000473|K22381 E3 ubiquitin-protein ligase ZNF598 [EC:2.3.2.27] | (RefSeq) uncharacterized protein LOC109000473	--	[O]	Posttranslational modification, protein turnover, chaperones	--	--	O	Posttranslational modification, protein turnover, chaperones	uncharacterized protein LOC109000473 [Juglans regia]
Cyclocarya_paliurus_newGene_4723	31	29	23	0	0	0	0.907789	0.799778	0.656927	0	0	0	1.41E-05	-2.80957	down	--	--	Molecular Function: nucleic acid binding (GO:0003676);; Molecular Function: DNA helicase activity (GO:0003678);; Molecular Function: ATP binding (GO:0005524);; Cellular Component: nucleus (GO:0005634);; Biological Process: DNA recombination (GO:0006310);;	K10899|1.3e-12|jre:108991014|K10899 ATP-dependent DNA helicase Q1 [EC:3.6.4.12] | (RefSeq) ATP-dependent DNA helicase Q-like 1	--	--	--	--	--	L	Replication, recombination and repair	ATP-dependent DNA helicase Q-like 1 [Juglans regia]
Cyclocarya_paliurus_newGene_7939	530	532	588	231	341	222	4.8103	4.40829	5.1009	1.81194	2.52587	1.81769	8.27E-05	-0.875703	down	[H]	Coenzyme transport and metabolism	Biological Process: isoprenoid biosynthetic process (GO:0008299);; Molecular Function: transferase activity (GO:0016740);;	K13789|2.8e-155|jre:108984217|K13789 geranylgeranyl diphosphate synthase, type II [EC:2.5.1.1 2.5.1.10 2.5.1.29] | (RefSeq) heterodimeric geranylgeranyl pyrophosphate synthase small subunit, chloroplastic-like	Terpenoid backbone biosynthesis (ko00900)	[H]	Coenzyme transport and metabolism	Polyprenyl synthetase	Heterodimeric geranylgeranyl pyrophosphate synthase large subunit 1, chloroplastic OS=Arabidopsis thaliana OX=3702 GN=GGPPS1 PE=1 SV=2	H	Coenzyme transport and metabolism	heterodimeric geranylgeranyl pyrophosphate synthase small subunit, chloroplastic-like [Juglans regia]
Cyclocarya_paliurus_newGene_34431	386	510	557	698	677	629	4.10067	4.91518	5.64853	6.43233	5.88039	5.99433	0.0090996	0.627725	up	--	--	Molecular Function: molecular_function (GO:0003674);; Molecular Function: nucleic acid binding (GO:0003676);; Molecular Function: DNA binding (GO:0003677);; Molecular Function: binding (GO:0005488);; Cellular Component: cellular_component (GO:0005575);; Cellular Component: intracellular (GO:0005622);; Cellular Component: cell (GO:0005623);; Cellular Component: nucleus (GO:0005634);; Cellular Comp…	--	--	--	--	--	MAR-binding filament-like protein 1-1 OS=Nicotiana tabacum OX=4097 GN=MFP1-1 PE=2 SV=1	S	Function unknown	MAR-binding filament-like protein 1-1 isoform X1 [Juglans regia]
Cyclocarya_paliurus_newGene_6599	317	320	212	103	133	105	3.37709	3.11569	2.19109	0.963642	1.1745	1.0174	0.000277489	-1.09028	down	--	--	Biological Process: phosphorelay signal transduction system (GO:0000160);; Molecular Function: DNA binding (GO:0003677);; Cellular Component: nucleus (GO:0005634);;	K14491|1.1e-16|crb:17877143|K14491 two-component response regulator ARR-B family | (RefSeq) two-component response regulator ARR18 isoform X2	Plant hormone signal transduction (ko04075)	[K]	Transcription	Myb-like DNA-binding domain	Two-component response regulator-like APRR2 OS=Arabidopsis thaliana OX=3702 GN=APRR2 PE=2 SV=2	K	Transcription	two-component response regulator-like APRR2 isoform X1 [Juglans regia]
Cyclocarya_paliurus_newGene_35595	23	135	145	0	15	7	0.75153	4.03391	4.5397	0	0.382883	0.20608	0.00884506	-1.69918	down	[P]	Inorganic ion transport and metabolism	Molecular Function: oxygen binding (GO:0019825);; Molecular Function: heme binding (GO:0020037);;	K02349|9.6e-36|csat:104730000|K02349 DNA polymerase theta [EC:2.7.7.7] | (RefSeq) helicase and polymerase-containing protein TEBICHI-like isoform X1	--	--	--	Bacterial-like globin	Two-on-two hemoglobin-3 OS=Arabidopsis thaliana OX=3702 GN=GLB3 PE=1 SV=1	S	Function unknown	two-on-two hemoglobin-3-like [Juglans regia]
Cyclocarya_paliurus_newGene_24135	142	229	150	356	352	320	4.53256	6.66724	4.55435	9.89945	9.22198	9.25853	0.000115953	1.11182	up	--	--	Molecular Function: chitin binding (GO:0008061);; Biological Process: defense response to bacterium (GO:0042742);; Biological Process: defense response to fungus (GO:0050832);;	K20547|1.0e-12|adu:107477929|K20547 basic endochitinase B [EC:3.2.1.14] | (RefSeq) endochitinase isoform X1	Amino sugar and nucleotide sugar metabolism (ko00520);; MAPK signaling pathway - plant (ko04016)	[R]	General function prediction only	Barwin family	Wound-induced protein WIN2 OS=Solanum tuberosum OX=4113 GN=WIN2 PE=2 SV=1	S	Function unknown	barwin-like [Juglans regia]
Cyclocarya_paliurus_newGene_20507	94	100	107	0	0	0	1.1941	1.08731	1.34577	0	0	0	5.25E-17	-4.9187	down	--	--	--	--	--	--	--	--	--	--	--	hypothetical protein CMV_004385 [Castanea mollissima]
Cyclocarya_paliurus_newGene_12674	2283	1941	144	143	162	123	14.8839	11.7548	0.96126	0.983945	0.916219	0.788144	0.000338408	-2.15909	down	--	--	--	--	--	--	--	Protein of unknown function (DUF760)	--	S	Function unknown	uncharacterized protein LOC108992852 [Juglans regia]
Cyclocarya_paliurus_newGene_27054	469	339	493	664	836	742	9.25411	6.02191	9.21232	11.18	13.3588	13.1528	0.000442914	0.899758	up	--	--	--	K11498|9.5e-19|csat:104715885|K11498 centromeric protein E | (RefSeq) kinesin-like protein KIN-7M, chloroplastic	--	--	--	--	--	S	Function unknown	uncharacterized protein LOC109005737 [Juglans regia]
Cyclocarya_paliurus_newGene_33310	1252	1360	1985	2281	2510	2329	17.2773	16.4275	22.437	22.6034	25.6106	26.0848	0.00169311	0.774112	up	[HI]	Coenzyme transport and metabolism;; Lipid transport and metabolism	Molecular Function: 1-deoxy-D-xylulose-5-phosphate synthase activity (GO:0008661);; Biological Process: terpenoid biosynthetic process (GO:0016114);;	K01662|0.0e+00|jre:108995010|K01662 1-deoxy-D-xylulose-5-phosphate synthase [EC:2.2.1.7] | (RefSeq) probable 1-deoxy-D-xylulose-5-phosphate synthase, chloroplastic isoform X1	Thiamine metabolism (ko00730);; Terpenoid backbone biosynthesis (ko00900)	[G]	Carbohydrate transport and metabolism	1-deoxy-D-xylulose-5-phosphate synthase	Probable 1-deoxy-D-xylulose-5-phosphate synthase, chloroplastic OS=Capsicum annuum OX=4072 GN=TKT2 PE=2 SV=1	G	Carbohydrate transport and metabolism	probable 1-deoxy-D-xylulose-5-phosphate synthase, chloroplastic isoform X1 [Juglans regia]
Cyclocarya_paliurus_newGene_8292	674	805	670	1239	1134	1333	5.09495	5.70428	4.97984	8.16222	6.65737	9.006	8.82E-06	0.945786	up	--	--	Molecular Function: methyltransferase activity (GO:0008168);; Cellular Component: integral component of membrane (GO:0016021);;	--	--	--	--	Methyltransferase domain	--	S	Function unknown	uncharacterized protein LOC108995184 [Juglans regia]
Cyclocarya_paliurus_newGene_4452	1801	2337	2461	3579	3677	2652	9.25498	11.1969	11.7187	14.8847	14.6043	11.4595	0.00201521	0.744098	up	--	--	Molecular Function: metal ion binding (GO:0046872);;	--	--	--	--	PHD-finger	--	S	Function unknown	uncharacterized protein LOC109003340 isoform X4 [Juglans regia]
Cyclocarya_paliurus_newGene_23063	917	912	1005	1845	1476	1329	14.7152	13.2588	15.2134	24.9341	18.8824	18.7611	0.0016342	0.865747	up	--	--	Molecular Function: structural constituent of ribosome (GO:0003735);; Cellular Component: ribosome (GO:0005840);; Biological Process: translation (GO:0006412);;	K02903|9.3e-75|jre:109007896|K02903 large subunit ribosomal protein L28e | (RefSeq) 60S ribosomal protein L28-2-like	Ribosome (ko03010)	[J]	Translation, ribosomal structure and biogenesis	Ribosomal L28e protein family	60S ribosomal protein L28-2 OS=Arabidopsis thaliana OX=3702 GN=RPL28C PE=2 SV=1	J	Translation, ribosomal structure and biogenesis	60S ribosomal protein L28-2-like [Juglans regia]
Cyclocarya_paliurus_newGene_20925	2266	2271	2164	7768	7694	5455	33.5245	30.6542	30.5451	99.5481	92.8767	72.7144	4.15E-13	1.75691	up	--	--	Molecular Function: aspartic-type endopeptidase activity (GO:0004190);;	K22683|1.8e-49|oeu:111390750|K22683 aspartyl protease family protein [EC:3.4.23.-] | (RefSeq) aspartyl protease family protein 2-like	--	[O]	Posttranslational modification, protein turnover, chaperones	Xylanase inhibitor N-terminal	Aspartyl protease AED3 OS=Arabidopsis thaliana OX=3702 GN=AED3 PE=1 SV=1	O	Posttranslational modification, protein turnover, chaperones	aspartyl protease AED3-like [Juglans regia]
Cyclocarya_paliurus_newGene_4466	353	634	773	758	1200	1080	5.89362	9.67477	11.8839	10.9727	15.0893	16.3618	0.00532223	0.888381	up	--	--	Cellular Component: vacuolar proton-transporting V-type ATPase, V1 domain (GO:0000221);; Molecular Function: heme binding (GO:0020037);; Molecular Function: proton-transporting ATPase activity, rotational mechanism (GO:0046961);;	K02144|5.2e-87|jre:109012401|K02144 V-type H+-transporting ATPase subunit H | (RefSeq) V-type proton ATPase subunit H-like	Oxidative phosphorylation (ko00190);; Phagosome (ko04145)	[C]	Energy production and conversion	V-ATPase subunit H	V-type proton ATPase subunit H OS=Arabidopsis thaliana OX=3702 GN=VHA-H PE=1 SV=1	C	Energy production and conversion	V-type proton ATPase subunit H-like [Juglans regia]
Cyclocarya_paliurus_newGene_37858	60	95	89	7	23	23	1.02427	1.40037	1.19755	0.091528	0.338791	0.273971	0.000722847	-1.69024	down	--	--	Biological Process: metal ion transport (GO:0030001);; Molecular Function: metal ion binding (GO:0046872);;	--	--	--	--	--	--	--	--	uncharacterized protein LOC108994522 [Juglans regia]
Cyclocarya_paliurus_newGene_3624	156	140	227	52	89	54	2.46411	2.09674	4.0088	0.796837	1.08114	0.792253	0.00184221	-1.16525	down	--	--	--	--	--	--	--	--	--	--	--	uncharacterized protein LOC109006181 [Juglans regia]
Cyclocarya_paliurus_newGene_12076	2312	2522	2397	5452	4066	3072	9.06937	8.9406	8.93751	18.6225	13.0189	10.7984	0.00288719	0.941414	up	--	--	Biological Process: reproduction (GO:0000003);; Biological Process: microtubule cytoskeleton organization (GO:0000226);; Biological Process: polysaccharide biosynthetic process (GO:0000271);; Biological Process: mitotic cell cycle (GO:0000278);; Biological Process: mitotic cytokinesis (GO:0000281);; Biological Process: cytokinesis (GO:0000910);; Biological Process: response to acid chemical (GO:0…	K13109|4.9e-12|mdm:103400894|K13109 IK cytokine | (RefSeq) suppressor of mec-8 and unc-52 protein homolog 2-like	--	[S]	Function unknown	Armadillo/beta-catenin-like repeat	Protein CELLULOSE SYNTHASE INTERACTIVE 1 OS=Arabidopsis thaliana OX=3702 GN=CSI1 PE=1 SV=1	S	Function unknown	hypothetical protein F2P56_022163 [Juglans regia]
Cyclocarya_paliurus_newGene_12310	3223	4874	4166	1623	983	451	20.4087	28.0531	25.1116	8.51032	5.01641	2.46755	0.0011686	-1.50166	down	--	--	Cellular Component: integral component of membrane (GO:0016021);;	K20283|0.0e+00|jre:108985510|K20283 golgin subfamily A member 4 | (RefSeq) early endosome antigen 1-like	--	--	--	--	--	S	Function unknown	early endosome antigen 1-like [Juglans regia]
Cyclocarya_paliurus_newGene_22768	1007	1129	1671	653	377	299	7.70743	7.91386	12.2268	4.37131	2.35426	2.05694	0.00717195	-1.13726	down	--	--	Molecular Function: nucleic acid binding (GO:0003676);; Biological Process: gene silencing by RNA (GO:0031047);;	K11593|0.0e+00|jre:109005092|K11593 eukaryotic translation initiation factor 2C | (RefSeq) protein argonaute 10-like isoform X1	--	[J]	Translation, ribosomal structure and biogenesis	Piwi domain	Protein argonaute 10 OS=Arabidopsis thaliana OX=3702 GN=AGO10 PE=1 SV=1	J	Translation, ribosomal structure and biogenesis	protein argonaute 10-like isoform X1 [Juglans regia]
Cyclocarya_paliurus_newGene_3758	209	282	197	19	4	19	1.08992	1.26154	0.83716	0.065159	0.012261	0.068074	1.00E-07	-2.89771	down	--	--	--	K03263|2.8e-16|jre:109012966|K03263 translation initiation factor 5A | (RefSeq) disease resistance protein RPV1-like	--	--	--	Leucine Rich repeats (2 copies)	Protein SUPPRESSOR OF npr1-1, CONSTITUTIVE 1 OS=Arabidopsis thaliana OX=3702 GN=SNC1 PE=1 SV=5	T	Signal transduction mechanisms	disease resistance-like protein DSC1 [Juglans regia]
Cyclocarya_paliurus_newGene_34586	499	742	803	352	323	267	7.89295	11.3467	11.1298	4.17015	3.7862	3.67569	0.00342233	-0.871024	down	[Q]	Secondary metabolites biosynthesis, transport and catabolism	Molecular Function: oxidoreductase activity (GO:0016491);; Molecular Function: metal ion binding (GO:0046872);;	K05658|2.4e-52|cpep:111781709|K05658 ATP-binding cassette, subfamily B (MDR/TAP), member 1 [EC:7.6.2.2] | (RefSeq) uncharacterized protein LOC111781709	ABC transporters (ko02010)	[QR]	Secondary metabolites biosynthesis, transport and catabolism;; General function prediction only	2OG-Fe(II) oxygenase superfamily	Protein SRG1 OS=Arabidopsis thaliana OX=3702 GN=SRG1 PE=2 SV=1	Q	Secondary metabolites biosynthesis, transport and catabolism	protein SRG1-like [Juglans regia]
Cyclocarya_paliurus_newGene_14155	438	602	359	565	824	663	7.79696	9.66353	6.10422	9.15788	12.4842	11.0319	0.00484055	0.68901	up	--	--	Cellular Component: endoplasmic reticulum membrane (GO:0005789);; Biological Process: protein retention in ER lumen (GO:0006621);; Biological Process: protein transport (GO:0015031);; Cellular Component: integral component of membrane (GO:0016021);; Molecular Function: ER retention sequence binding (GO:0046923);;	K10949|2.1e-82|jre:109011118|K10949 ER lumen protein retaining receptor | (RefSeq) ER lumen protein-retaining receptor	--	[U]	Intracellular trafficking, secretion, and vesicular transport	ER lumen protein retaining receptor	ER lumen protein-retaining receptor OS=Petunia hybrida OX=4102 GN=ERD2 PE=2 SV=1	U	Intracellular trafficking, secretion, and vesicular transport	ER lumen protein-retaining receptor [Juglans regia]
Cyclocarya_paliurus_newGene_8317	22	10	17	15	178	138	0.282185	0.113285	0.218552	0.184237	2.22099	1.85158	0.00420342	1.77856	up	[P]	Inorganic ion transport and metabolism	Cellular Component: integral component of plasma membrane (GO:0005887);; Molecular Function: ammonium transmembrane transporter activity (GO:0008519);;	K03320|4.4e-141|jre:108995106|K03320 ammonium transporter, Amt family | (RefSeq) ammonium transporter 2-like	--	[P]	Inorganic ion transport and metabolism	Ammonium Transporter Family	Ammonium transporter 2 OS=Arabidopsis thaliana OX=3702 GN=AMT2 PE=1 SV=2	P	Inorganic ion transport and metabolism	ammonium transporter 2-like [Juglans regia]
Cyclocarya_paliurus_newGene_4918	991	1734	1738	3033	3754	2788	10.0392	16.0274	16.8204	26.8137	31.1457	24.807	2.19E-06	1.22741	up	--	--	Biological Process: auxin-activated signaling pathway (GO:0009734);; Cellular Component: integral component of membrane (GO:0016021);; Biological Process: transmembrane transport (GO:0055085);;	K13947|4.5e-268|jre:109002550|K13947 auxin efflux carrier family protein | (RefSeq) auxin efflux carrier component 4-like	--	--	--	Membrane transport protein	Auxin efflux carrier component 3 OS=Arabidopsis thaliana OX=3702 GN=PIN3 PE=1 SV=1	P	Inorganic ion transport and metabolism	auxin efflux carrier component 4-like [Juglans regia]
Cyclocarya_paliurus_newGene_10118	387	503	360	105	101	178	8.01672	9.5835	6.55565	1.73302	1.75348	3.05946	4.52E-05	-1.40547	down	--	--	Molecular Function: serine-type endopeptidase activity (GO:0004252);; Cellular Component: integral component of membrane (GO:0016021);;	--	--	[S]	Function unknown	UBA/TS-N domain	Rhomboid-like protein 20 OS=Arabidopsis thaliana OX=3702 GN=RBL20 PE=2 SV=1	S	Function unknown	rhomboid-like protein 20 [Juglans regia]
Cyclocarya_paliurus_newGene_37369	334	372	391	963	485	717	7.03655	7.14784	7.86628	17.6	8.3514	13.6317	0.00434015	1.08864	up	[Q]	Secondary metabolites biosynthesis, transport and catabolism	Molecular Function: methyltransferase activity (GO:0008168);; Biological Process: methylation (GO:0032259);;	K12589|3.2e-14|apro:F751_0365|K12589 exosome complex component RRP42 | (RefSeq) Exosome complex component RRP42	RNA degradation (ko03018)	--	--	Leucine carboxyl methyltransferase	--	Q	Secondary metabolites biosynthesis, transport and catabolism	putative S-adenosyl-L-methionine-dependent methyltransferase Mvan_0910 [Juglans regia]
Cyclocarya_paliurus_newGene_35466	299	324	261	624	518	1223	3.37673	3.34662	2.81927	6.11348	4.78627	12.4805	0.000238383	1.43807	up	--	--	Molecular Function: molecular_function (GO:0003674);; Molecular Function: binding (GO:0005488);; Molecular Function: protein binding (GO:0005515);; Molecular Function: microtubule binding (GO:0008017);; Molecular Function: cytoskeletal protein binding (GO:0008092);; Biological Process: biological_process (GO:0008150);; Biological Process: response to endogenous stimulus (GO:0009719);; Biological …	K21596|1.4e-20|sind:105176456|K21596 calmodulin-binding transcription activator | (RefSeq) protein WVD2-like 2 isoform X1	--	--	--	Targeting protein for Xklp2 (TPX2) domain	Protein WVD2-like 5 OS=Arabidopsis thaliana OX=3702 GN=WDL5 PE=1 SV=1	S	Function unknown	protein WVD2-like 6 [Juglans regia]
Cyclocarya_paliurus_newGene_8265	76	154	97	29	41	45	0.971577	1.51844	1.06689	0.401104	0.417038	0.487912	0.00361959	-1.18415	down	[E]	Amino acid transport and metabolism	Molecular Function: L-aspartate:2-oxoglutarate aminotransferase activity (GO:0004069);; Biological Process: cellular amino acid metabolic process (GO:0006520);; Biological Process: biosynthetic process (GO:0009058);; Molecular Function: pyridoxal phosphate binding (GO:0030170);;	K14455|6.5e-112|jre:108989948|K14455 aspartate aminotransferase, mitochondrial [EC:2.6.1.1] | (RefSeq) aspartate aminotransferase, mitochondrial-like	Arginine biosynthesis (ko00220);; Alanine, aspartate and glutamate metabolism (ko00250);; Cysteine and methionine metabolism (ko00270);; Arginine and proline metabolism (ko00330);; Tyrosine metabolism (ko00350);; Phenylalanine metabolism (ko00360);; Phenylalanine, tyrosine and tryptophan biosynthesis (ko00400);; Carbon fixation in photosynthetic organisms (ko00710);; Isoquinoline alkaloid biosynt…	[E]	Amino acid transport and metabolism	Aminotransferase class I and II	Aspartate aminotransferase, mitochondrial OS=Arabidopsis thaliana OX=3702 GN=ASP1 PE=1 SV=1	E	Amino acid transport and metabolism	aspartate aminotransferase, mitochondrial-like [Juglans regia]
Cyclocarya_paliurus_newGene_9408	506	443	567	1257	925	762	4.44157	3.60091	4.77444	9.59398	6.79253	5.96394	0.0015857	1.07051	up	--	--	Molecular Function: protein binding (GO:0005515);; Cellular Component: cellular_component (GO:0005575);; Cellular Component: cell-cell junction (GO:0005911);; Biological Process: transport (GO:0006810);; Biological Process: response to stress (GO:0006950);; Biological Process: cell communication (GO:0007154);; Biological Process: signal transduction (GO:0007165);; Biological Process: biological_p…	--	--	--	--	F-box-like	F-box protein At5g46170 OS=Arabidopsis thaliana OX=3702 GN=At5g46170 PE=2 SV=1	S	Function unknown	F-box protein At5g46170-like [Juglans regia]
qql_121224	97	134	216	537	327	745	3.73495	4.70881	7.97093	17.9964	10.327	25.9838	9.08E-05	1.76397	up	--	--	Molecular Function: nucleic acid binding (GO:0003676);; Molecular Function: RNA-DNA hybrid ribonuclease activity (GO:0004523);; Molecular Function: heme transporter activity (GO:0015232);; Cellular Component: integral component of membrane (GO:0016021);; Biological Process: cytochrome complex assembly (GO:0017004);;	--	--	--	--	--	Probable cytochrome c biosynthesis protein OS=Daucus carota OX=4039 PE=2 SV=1	O	Posttranslational modification, protein turnover, chaperones	cytochrome c biogenesis FN mitochondrion [Cinnamomum micranthum f. kanehirae]
Cyclocarya_paliurus_newGene_28639	12	12	13	373	205	19	0.313352	0.317124	0.361379	4.59052	2.37423	0.482156	0.000114982	2.44598	up	[O]	Posttranslational modification, protein turnover, chaperones	Molecular Function: ATP binding (GO:0005524);;	K03283|1.3e-266|jre:109018231|K03283 heat shock 70kDa protein 1/2/6/8 | (RefSeq) heat shock cognate 70 kDa protein-like	Spliceosome (ko03040);; Protein processing in endoplasmic reticulum (ko04141);; Endocytosis (ko04144)	[O]	Posttranslational modification, protein turnover, chaperones	Hsp70 protein	Heat shock 70 kDa protein 4 OS=Arabidopsis thaliana OX=3702 GN=HSP70-4 PE=1 SV=1	O	Posttranslational modification, protein turnover, chaperones	hypothetical protein F2P56_035139 [Juglans regia]
Cyclocarya_paliurus_newGene_5191	266	348	314	589	470	471	2.51948	2.9701	2.87079	5.48851	3.64636	4.13744	0.00183765	0.876222	up	[M]	Cell wall/membrane/envelope biogenesis	Molecular Function: protein kinase activity (GO:0004672);; Molecular Function: ATP binding (GO:0005524);; Cellular Component: integral component of membrane (GO:0016021);;	K23544|1.8e-115|brp:103842861|K23544 serine incorporator 1/3 | (RefSeq) serine incorporator 3	--	--	--	Protein kinase domain	Wall-associated receptor kinase-like 1 OS=Arabidopsis thaliana OX=3702 GN=WAKL1 PE=2 SV=1	T	Signal transduction mechanisms	hypothetical protein F2P56_022001 [Juglans regia]
Cyclocarya_paliurus_newGene_28480	0	0	0	874	792	660	0	0	0	12.4858	10.8078	9.935	1.37E-55	7.90989	up	[G]	Carbohydrate transport and metabolism	Molecular Function: hydrolase activity, hydrolyzing O-glycosyl compounds (GO:0004553);; Biological Process: carbohydrate metabolic process (GO:0005975);;	K01188|6.4e-283|jre:109004264|K01188 beta-glucosidase [EC:3.2.1.21] | (RefSeq) beta-glucosidase 11-like	Cyanoamino acid metabolism (ko00460);; Starch and sucrose metabolism (ko00500);; Phenylpropanoid biosynthesis (ko00940)	[G]	Carbohydrate transport and metabolism	Glycosyl hydrolase family 1	Beta-glucosidase 11 OS=Arabidopsis thaliana OX=3702 GN=BGLU11 PE=2 SV=2	G	Carbohydrate transport and metabolism	beta-glucosidase 11-like [Juglans regia]
Cyclocarya_paliurus_newGene_16554	239	271	340	629	600	655	3.37931	3.06067	4.26178	8.16051	7.2461	9.31229	4.41E-07	1.27797	up	--	--	--	K17413|1.3e-28|jre:109010669|K17413 small subunit ribosomal protein S35 | (RefSeq) uncharacterized protein LOC109010669	--	--	--	--	--	--	--	hypothetical protein F2P56_034497 [Juglans regia]
Cyclocarya_paliurus_newGene_19442	267	312	297	523	479	650	3.46759	4.01784	4.08639	6.8637	4.52231	7.45004	2.66E-05	1.05597	up	[G]	Carbohydrate transport and metabolism	Biological Process: biosynthetic process (GO:0009058);; Molecular Function: strictosidine synthase activity (GO:0016844);;	K01757|3.4e-22|crb:111828550|K01757 strictosidine synthase [EC:4.3.3.2] | (RefSeq) protein STRICTOSIDINE SYNTHASE-LIKE 12-like	Indole alkaloid biosynthesis (ko00901)	[R]	General function prediction only	Strictosidine synthase	Protein STRICTOSIDINE SYNTHASE-LIKE 3 OS=Arabidopsis thaliana OX=3702 GN=SSL3 PE=2 SV=1	J	Translation, ribosomal structure and biogenesis	protein STRICTOSIDINE SYNTHASE-LIKE 3-like [Juglans regia]
Cyclocarya_paliurus_newGene_15568	156	186	150	345	411	323	2.13573	2.27645	2.21873	4.37746	4.59971	4.11334	6.11E-09	1.26597	up	--	--	Biological Process: organelle organization (GO:0006996);; Biological Process: biological_process (GO:0008150);; Biological Process: plastid organization (GO:0009657);; Biological Process: chloroplast organization (GO:0009658);; Biological Process: cellular process (GO:0009987);; Biological Process: cellular component organization (GO:0016043);; Biological Process: cellular component organization …	K22013|4.0e-139|jre:108980093|K22013 magnesium dechelatase [EC:4.99.1.10] | (RefSeq) magnesium dechelatase SGRL, chloroplastic-like	Porphyrin and chlorophyll metabolism (ko00860)	--	--	Staygreen protein	Magnesium dechelatase SGRL, chloroplastic OS=Arabidopsis thaliana OX=3702 GN=SGRL PE=1 SV=1	S	Function unknown	magnesium dechelatase SGRL, chloroplastic-like [Juglans regia]
Cyclocarya_paliurus_newGene_36649	1370	1325	1289	550	723	886	14.7245	13.0119	13.2725	5.07003	6.34551	8.49012	0.00118152	-0.70626	down	--	--	Molecular Function: protein binding (GO:0005515);;	K11801|2.3e-276|jre:108994504|K11801 DDB1- and CUL4-associated factor 11 | (RefSeq) LEC14B protein-like	--	[R]	General function prediction only	WD domain, G-beta repeat	LEC14B protein OS=Lithospermum erythrorhizon OX=34254 PE=2 SV=1	L	Replication, recombination and repair	LEC14B protein-like [Juglans regia]
Cyclocarya_paliurus_newGene_12711	485	513	621	190	347	232	7.31126	5.78432	6.21227	2.6592	4.17082	3.21537	0.000371564	-0.896993	down	--	--	Cellular Component: integral component of membrane (GO:0016021);; Molecular Function: transmembrane transporter activity (GO:0022857);;	K17500|1.4e-39|nto:104085001|K17500 integrin-linked kinase-associated serine/threonine phosphatase 2C [EC:3.1.3.16] | (RefSeq) WAT1-related protein At3g18200 isoform X1	--	--	--	EamA-like transporter family	WAT1-related protein At5g40230 OS=Arabidopsis thaliana OX=3702 GN=At5g40230 PE=3 SV=1	S	Function unknown	WAT1-related protein At5g40230-like [Juglans regia]
Cyclocarya_paliurus_newGene_8505	5168	7176	6008	10852	13144	15365	64.1194	81.2104	71.1265	116.607	133.044	171.732	2.99E-12	1.2492	up	[O]	Posttranslational modification, protein turnover, chaperones	Molecular Function: ATP binding (GO:0005524);;	K03283|0.0e+00|jre:109006783|K03283 heat shock 70kDa protein 1/2/6/8 | (RefSeq) heat shock cognate 70 kDa protein 2	Spliceosome (ko03040);; Protein processing in endoplasmic reticulum (ko04141);; Endocytosis (ko04144)	[O]	Posttranslational modification, protein turnover, chaperones	Hsp70 protein	Heat shock cognate 70 kDa protein 2 OS=Solanum lycopersicum OX=4081 GN=HSC-2 PE=2 SV=1	O	Posttranslational modification, protein turnover, chaperones	heat shock cognate 70 kDa protein 2 [Juglans regia]
Cyclocarya_paliurus_newGene_25540	319	282	219	23	44	106	4.12815	3.38825	2.7452	0.37414	0.456012	1.22761	0.00110409	-1.68736	down	--	--	Molecular Function: catalytic activity (GO:0003824);; Biological Process: carbohydrate metabolic process (GO:0005975);; Molecular Function: carbohydrate binding (GO:0030246);;	K18195|0.0e+00|qsu:112026520|K18195 rhamnogalacturonan endolyase [EC:4.2.2.23] | (RefSeq) probable rhamnogalacturonate lyase B	--	--	--	Rhamnogalacturonate lyase family	--	S	Function unknown	probable rhamnogalacturonate lyase B [Juglans regia]
Cyclocarya_paliurus_newGene_19420	159	190	188	359	474	395	3.57073	3.90922	4.03706	7.00482	8.72875	8.02434	6.50E-14	1.33112	up	[P]	Inorganic ion transport and metabolism	Molecular Function: cytochrome-b5 reductase activity, acting on NAD(P)H (GO:0004128);; Cellular Component: integral component of membrane (GO:0016021);;	K00326|1.3e-159|jre:109014012|K00326 cytochrome-b5 reductase [EC:1.6.2.2] | (RefSeq) NADH--cytochrome b5 reductase 1-like	Amino sugar and nucleotide sugar metabolism (ko00520)	[HC]	Coenzyme transport and metabolism;; Energy production and conversion	Oxidoreductase FAD-binding domain	NADH--cytochrome b5 reductase 1 OS=Arabidopsis thaliana OX=3702 GN=CBR1 PE=1 SV=1	--	--	NADH--cytochrome b5 reductase 1-like [Juglans regia]
Cyclocarya_paliurus_newGene_9013	126	167	150	0	16	26	1.24255	1.24823	1.10745	0	0.087155	0.134817	0.00732151	-1.73215	down	--	--	Molecular Function: nucleic acid binding (GO:0003676);; Biological Process: DNA integration (GO:0015074);;	K15718|6.2e-37|oeu:111368968|K15718 linoleate 9S-lipoxygenase [EC:1.13.11.58] | (RefSeq) probable linoleate 9S-lipoxygenase 5	Linoleic acid metabolism (ko00591)	[R]	General function prediction only	--	--	L	Replication, recombination and repair	uncharacterized protein LOC118346055 [Juglans regia]
Cyclocarya_paliurus_newGene_34577	404	731	776	904	1178	917	7.77309	12.829	14.2256	14.9696	18.2266	15.8061	0.00571968	0.784481	up	[I]	Lipid transport and metabolism	Molecular Function: catalytic activity (GO:0003824);;	K08726|2.5e-06|adu:107492180|K08726 soluble epoxide hydrolase / lipid-phosphate phosphatase [EC:3.3.2.10 3.1.3.76] | (RefSeq) uncharacterized protein LOC107492180	Arachidonic acid metabolism (ko00590);; Peroxisome (ko04146)	[R]	General function prediction only	alpha/beta hydrolase fold	--	S	Function unknown	cis-3-alkyl-4-alkyloxetan-2-one decarboxylase isoform X1 [Juglans regia]
Cyclocarya_paliurus_newGene_28176	833	521	864	2627	1779	2003	10.4319	5.84703	10.2729	28.0442	17.8465	22.1866	1.37E-05	1.57489	up	[C]	Energy production and conversion	Cellular Component: integral component of membrane (GO:0016021);; Molecular Function: oxidoreductase activity (GO:0016491);; Molecular Function: FAD binding (GO:0071949);;	K09828|0.0e+00|jre:108979238|K09828 Delta24-sterol reductase [EC:1.3.1.72 1.3.1.-] | (RefSeq) delta(24)-sterol reductase	Steroid biosynthesis (ko00100)	[R]	General function prediction only	FAD binding domain	Delta(24)-sterol reductase OS=Pisum sativum OX=3888 GN=DIM PE=1 SV=1	C	Energy production and conversion	delta(24)-sterol reductase [Juglans regia]
Cyclocarya_paliurus_newGene_8752	41	55	54	130	174	341	0.689592	0.840498	0.854985	1.88898	2.3851	5.17263	7.86E-06	1.96579	up	--	--	Molecular Function: protein binding (GO:0005515);;	--	--	[R]	General function prediction only	Ankyrin repeats (many copies)	Probable E3 ubiquitin-protein ligase XBOS33 OS=Oryza sativa subsp. japonica OX=39947 GN=XBOS33 PE=2 SV=1	S	Function unknown	poly [ADP-ribose] polymerase tankyrase [Juglans regia]
qql_125621	165	208	209	62	110	75	4.15876	4.76792	5.01793	1.33479	2.26045	1.68788	0.000276805	-1.03251	down	[CP]	Energy production and conversion;; Inorganic ion transport and metabolism	Molecular Function: NADH dehydrogenase (ubiquinone) activity (GO:0008137);; Cellular Component: chloroplast thylakoid membrane (GO:0009535);; Cellular Component: integral component of membrane (GO:0016021);; Biological Process: ATP synthesis coupled electron transport (GO:0042773);; Molecular Function: quinone binding (GO:0048038);;	K05577|2.7e-206|jre:26380814|K05577 NAD(P)H-quinone oxidoreductase subunit 5 [EC:7.1.1.2] | (RefSeq) ndhF, AT063_gp017; NADH dehydrogenase subunit 5	Oxidative phosphorylation (ko00190)	[C]	Energy production and conversion	Proton-conducting membrane transporter	NAD(P)H-quinone oxidoreductase subunit 5, chloroplastic OS=Carica papaya OX=3649 GN=ndhF PE=3 SV=1	C	Energy production and conversion	NADH-plastoquinone oxidoreductase subunit 5 [Pterocarya tonkinensis]
Cyclocarya_paliurus_newGene_19823	3228	3856	3209	6888	5633	5016	22.4925	23.9409	21.4272	43.9696	30.8993	31.0423	0.00026296	0.928638	up	[T]	Signal transduction mechanisms	Molecular Function: protein kinase activity (GO:0004672);; Molecular Function: ATP binding (GO:0005524);;	K20715|3.9e-239|jre:108989640|K20715 phototropin [EC:2.7.11.1] | (RefSeq) phototropin-1 isoform X1	--	--	--	PAS domain	Phototropin-1 OS=Arabidopsis thaliana OX=3702 GN=PHOT1 PE=1 SV=1	T	Signal transduction mechanisms	putative LOV domain-containing protein [Juglandaceae sp. BC-2016]
Cyclocarya_paliurus_newGene_5756	133	150	175	38	49	63	2.90226	2.95242	3.62172	0.636488	0.85232	1.18267	6.66E-05	-1.34266	down	--	--	Molecular Function: hydrolase activity, acting on ester bonds (GO:0016788);;	K00679|4.3e-17|cic:CICLE_v10027727mg|K00679 phospholipid:diacylglycerol acyltransferase [EC:2.3.1.158] | (RefSeq) hypothetical protein	Glycerolipid metabolism (ko00561)	--	--	GDSL-like Lipase/Acylhydrolase	GDSL esterase/lipase At1g74460 OS=Arabidopsis thaliana OX=3702 GN=At1g74460 PE=2 SV=1	I	Lipid transport and metabolism	GDSL esterase/lipase At1g74460 [Juglans regia]
Cyclocarya_paliurus_newGene_1901	43	100	387	0	0	0	0.664509	1.43175	5.80206	0	0	0	4.60E-07	-3.26049	down	--	--	Molecular Function: nucleic acid binding (GO:0003676);; Biological Process: DNA integration (GO:0015074);;	K23288|2.9e-37|gra:105761952|K23288 syndetin | (RefSeq) uncharacterized LOC105761952	--	--	--	gag-polypeptide of LTR copia-type	--	L	Replication, recombination and repair	Retrovirus-related Pol polyprotein from transposon TNT 1-94 [Vitis vinifera]
Cyclocarya_paliurus_newGene_18951	1208	1085	1138	417	380	580	22.1779	19.8391	21.3182	6.22842	6.82264	10.1271	8.47E-05	-1.08805	down	--	--	Molecular Function: molecular_function (GO:0003674);; Molecular Function: binding (GO:0005488);; Molecular Function: protein binding (GO:0005515);; Cellular Component: cellular_component (GO:0005575);; Cellular Component: intracellular (GO:0005622);; Cellular Component: cell (GO:0005623);; Cellular Component: cytoplasm (GO:0005737);; Biological Process: protein folding (GO:0006457);; Biological P…	--	--	--	--	RbcX protein	Chaperonin-like RbcX protein 2, chloroplastic OS=Arabidopsis thaliana OX=3702 GN=RBCX2 PE=1 SV=1	S	Function unknown	chaperonin-like RbcX protein 2, chloroplastic [Juglans regia]
Cyclocarya_paliurus_newGene_21528	378	285	341	39	27	8	10.2753	7.07636	8.89337	0.922737	0.593211	0.196769	1.48E-07	-2.78568	down	--	--	--	--	--	--	--	--	--	--	--	uncharacterized protein LOC108986624 [Juglans regia]
Cyclocarya_paliurus_newGene_10114	5197	6163	5662	6836	10643	8084	35.2158	35.6315	34.9439	39.2451	56.6621	47.2434	7.12E-09	0.732589	up	--	--	Molecular Function: DNA binding (GO:0003677);; Cellular Component: nucleus (GO:0005634);; Biological Process: regulation of transcription, DNA-templated (GO:0006355);; Biological Process: auxin-activated signaling pathway (GO:0009734);;	K14486|1.4e-252|nnu:104609299|K14486 auxin response factor | (RefSeq) auxin response factor 7-like	Plant hormone signal transduction (ko04075)	--	--	Auxin response factor	Auxin response factor 19 OS=Oryza sativa subsp. japonica OX=39947 GN=ARF19 PE=2 SV=2	K	Transcription	auxin response factor 19-like [Juglans regia]
Cyclocarya_paliurus_newGene_1830	225	224	207	81	93	85	3.9539	3.18535	3.2994	1.02096	1.10191	1.21334	4.11E-06	-1.13117	down	--	--	--	--	--	--	--	--	--	--	--	uncharacterized protein LOC109019156 [Juglans regia]
Cyclocarya_paliurus_newGene_5900	1255	1320	1308	1908	1888	1806	6.87711	6.83118	7.10426	8.31207	8.95213	9.56091	9.97E-05	0.694339	up	[R]	General function prediction only	Biological Process: defense response (GO:0006952);; Molecular Function: ADP binding (GO:0043531);;	K12818|2.4e-157|mtr:MTR_0267s0070|K12818 ATP-dependent RNA helicase DHX8/PRP22 [EC:3.6.4.13] | (RefSeq) NB-ARC domain disease resistance protein, putative	Spliceosome (ko03040)	[T]	Signal transduction mechanisms	NB-ARC domain	Putative disease resistance RPP13-like protein 1 OS=Arabidopsis thaliana OX=3702 GN=RPPL1 PE=3 SV=1	T	Signal transduction mechanisms	putative disease resistance RPP13-like protein 1 [Juglans regia]
Cyclocarya_paliurus_newGene_34993	323	504	521	590	1030	564	2.55482	3.72073	3.88534	4.28123	6.42881	4.01923	0.00742035	0.800831	up	--	--	Molecular Function: protein tyrosine phosphatase activity (GO:0004725);; Molecular Function: protein tyrosine/serine/threonine phosphatase activity (GO:0008138);; Molecular Function: actin filament binding (GO:0051015);;	K10999|2.5e-140|han:110910338|K10999 cellulose synthase A [EC:2.4.1.12] | (RefSeq) cellulose synthase A catalytic subunit 4 [UDP-forming] isoform X1	--	[V]	Defense mechanisms	Dual specificity phosphatase, catalytic domain	Protein-tyrosine-phosphatase MKP1 OS=Arabidopsis thaliana OX=3702 GN=MKP1 PE=1 SV=1	V	Defense mechanisms	protein-tyrosine-phosphatase MKP1-like [Juglans regia]
Cyclocarya_paliurus_newGene_23626	110	135	204	389	523	525	1.22426	1.30151	2.13406	2.90568	3.81866	3.82938	2.13E-08	1.72956	up	--	--	Molecular Function: fatty acid binding (GO:0005504);; Biological Process: systemic acquired resistance (GO:0009627);; Cellular Component: integral component of membrane (GO:0016021);;	--	--	--	--	Probable lipid transfer	--	S	Function unknown	hypothetical protein F2P56_028509 [Juglans regia]
Cyclocarya_paliurus_newGene_37061	1700	1707	1710	3475	4159	4825	16.5255	17.5648	19.4266	31.6573	35.4744	43.4071	4.16E-17	1.42248	up	--	--	Molecular Function: RNA binding (GO:0003723);;	K21444|1.2e-189|jre:109021136|K21444 poly(rC)-binding protein 3/4 | (RefSeq) flowering locus K homology domain-like	--	[AR]	RNA processing and modification;; General function prediction only	KH domain	Flowering locus K homology domain OS=Arabidopsis thaliana OX=3702 GN=FLK PE=1 SV=1	A	RNA processing and modification	flowering locus K homology domain-like [Juglans regia]
Cyclocarya_paliurus_newGene_16119	218	234	479	97	134	113	3.13668	3.05793	6.19652	1.66336	1.41408	1.31749	0.00435931	-1.1421	down	[L]	Replication, recombination and repair	Molecular Function: DNA binding (GO:0003677);; Molecular Function: DNA-directed DNA polymerase activity (GO:0003887);; Biological Process: DNA-dependent DNA replication (GO:0006261);;	K02335|5.5e-15|cme:CYME_CMT462C|K02335 DNA polymerase I [EC:2.7.7.7] | (RefSeq) bacterial DNA polymerase I	DNA replication (ko03030);; Base excision repair (ko03410);; Nucleotide excision repair (ko03420);; Homologous recombination (ko03440)	--	--	5'-3' exonuclease, N-terminal resolvase-like domain	--	L	Replication, recombination and repair	5'-3' exonuclease [Juglans regia]
Cyclocarya_paliurus_newGene_27011	341	382	490	590	594	587	3.10142	3.24552	4.32458	4.8857	4.28305	4.62904	0.004241	0.698529	up	--	--	Biological Process: regulation of photomorphogenesis (GO:0010099);;	--	--	--	--	--	--	S	Function unknown	uncharacterized protein LOC109020734 [Juglans regia]
Cyclocarya_paliurus_newGene_33892	8678	9066	7988	0	0	0	139.458	132.906	122.509	0	0	0	3.34E-146	-11.0176	down	--	--	Molecular Function: DNA binding (GO:0003677);; Cellular Component: nucleus (GO:0005634);;	K09422|5.1e-163|jre:108979468|K09422 transcription factor MYB, plant | (RefSeq) transcription factor MYB44-like	--	[K]	Transcription	Myb-like DNA-binding domain	Transcription factor MYB44 OS=Arabidopsis thaliana OX=3702 GN=MYB44 PE=1 SV=1	K	Transcription	transcription factor MYB44-like [Juglans regia]
Cyclocarya_paliurus_newGene_15844	828	799	846	461	566	379	4.40303	3.89073	4.19303	1.95199	2.34579	1.82181	0.00478624	-0.631467	down	--	--	--	--	--	--	--	--	--	--	--	uncharacterized protein LOC108990391 [Juglans regia]
Cyclocarya_paliurus_newGene_18518	327	308	436	130	200	160	8.20562	7.14119	10.5628	2.75257	4.12722	3.5712	0.000539012	-0.935412	down	[C]	Energy production and conversion	Molecular Function: oxidoreductase activity (GO:0016491);;	K19784|7.5e-86|jre:108989109|K19784 chromate reductase, NAD(P)H dehydrogenase (quinone) | (RefSeq) NAD(P)H:quinone oxidoreductase-like	--	[R]	General function prediction only	NADPH-dependent FMN reductase	NAD(P)H:quinone oxidoreductase OS=Solanum tuberosum OX=4113 PE=2 SV=1	S	Function unknown	NAD(P)H:quinone oxidoreductase-like [Juglans regia]
Cyclocarya_paliurus_newGene_22008	22	19	49	0	0	0	0.256544	0.244372	0.624808	0	0	0	9.24E-05	-2.53759	down	[M]	Cell wall/membrane/envelope biogenesis	Molecular Function: protein serine/threonine kinase activity (GO:0004674);; Molecular Function: ATP binding (GO:0005524);; Cellular Component: integral component of membrane (GO:0016021);;	K01180|2.4e-74|cmax:111487562|K01180 endo-1,3(4)-beta-glucanase [EC:3.2.1.6] | (RefSeq) uncharacterized protein LOC111487562	--	[T]	Signal transduction mechanisms	Protein kinase domain	Probable receptor-like protein kinase At2g42960 OS=Arabidopsis thaliana OX=3702 GN=At2g42960 PE=3 SV=1	T	Signal transduction mechanisms	hypothetical protein F2P56_027219 [Juglans regia]
Cyclocarya_paliurus_newGene_6921	1610	2024	1291	3619	3027	2899	26.5991	30.6325	19.4758	52.1153	41.0361	43.3218	6.59E-05	1.09822	up	--	--	Molecular Function: hydrolase activity, hydrolyzing O-glycosyl compounds (GO:0004553);; Biological Process: carbohydrate metabolic process (GO:0005975);; Cellular Component: integral component of membrane (GO:0016021);;	K19891|3.5e-71|smo:SELMODRAFT_442025|K19891 glucan endo-1,3-beta-glucosidase 1/2/3 [EC:3.2.1.39] | (RefSeq) hypothetical protein	Starch and sucrose metabolism (ko00500)	--	--	Glycosyl hydrolases family 17	Glucan endo-1,3-beta-glucosidase 11 OS=Arabidopsis thaliana OX=3702 GN=At1g32860 PE=2 SV=1	G	Carbohydrate transport and metabolism	hypothetical protein F2P56_004571, partial [Juglans regia]
Cyclocarya_paliurus_newGene_18453	380	374	523	1232	600	964	6.4204	6.53434	8.75237	18.257	8.26886	14.9446	0.00256112	1.20693	up	--	--	Cellular Component: nucleus (GO:0005634);;	K10752|1.1e-224|jre:108989531|K10752 histone-binding protein RBBP4 | (RefSeq) WD-40 repeat-containing protein MSI1-like	--	[B]	Chromatin structure and dynamics	Histone-binding protein RBBP4 or subunit C of CAF1 complex	WD-40 repeat-containing protein MSI1 OS=Solanum lycopersicum OX=4081 GN=MSI1 PE=2 SV=1	B	Chromatin structure and dynamics	WD-40 repeat-containing protein MSI1-like [Juglans regia]
Cyclocarya_paliurus_newGene_35155	364	526	587	129	209	297	8.80274	11.6221	13.565	2.69348	4.11953	6.46342	0.00642143	-0.973397	down	--	--	Molecular Function: metal ion binding (GO:0046872);;	K09377|5.6e-109|jre:108991919|K09377 cysteine and glycine-rich protein | (RefSeq) LIM domain-containing protein WLIM2b isoform X1	--	[TZ]	Signal transduction mechanisms;; Cytoskeleton	LIM domain	LIM domain-containing protein WLIM2b OS=Arabidopsis thaliana OX=3702 GN=WLIM2B PE=1 SV=1	--	--	LIM domain-containing protein WLIM2b isoform X1 [Juglans regia]
Cyclocarya_paliurus_newGene_14023	3459	4934	4427	8699	6510	7611	13.1124	17.2441	16.2744	28.9799	19.4605	26.2563	0.000170501	0.993608	up	--	--	Biological Process: reproduction (GO:0000003);; Biological Process: microtubule cytoskeleton organization (GO:0000226);; Biological Process: polysaccharide biosynthetic process (GO:0000271);; Biological Process: mitotic cell cycle (GO:0000278);; Biological Process: mitotic cytokinesis (GO:0000281);; Biological Process: cytokinesis (GO:0000910);; Biological Process: response to acid chemical (GO:0…	K13109|1.1e-11|mdm:103400894|K13109 IK cytokine | (RefSeq) suppressor of mec-8 and unc-52 protein homolog 2-like	--	[S]	Function unknown	Armadillo/beta-catenin-like repeat	Protein CELLULOSE SYNTHASE INTERACTIVE 1 OS=Arabidopsis thaliana OX=3702 GN=CSI1 PE=1 SV=1	S	Function unknown	protein CELLULOSE SYNTHASE INTERACTIVE 1-like [Juglans regia]
Cyclocarya_paliurus_newGene_6407	69	98	114	143	170	188	0.703109	0.925602	1.10259	1.26787	1.4421	1.71238	0.00237462	0.94563	up	--	--	--	--	--	[O]	Posttranslational modification, protein turnover, chaperones	--	--	O	Posttranslational modification, protein turnover, chaperones	uncharacterized protein LOC108980169 isoform X2 [Juglans regia]
Cyclocarya_paliurus_newGene_17886	260	337	393	153	223	162	3.94053	4.65883	5.683	2.01126	2.75773	2.20788	0.00760633	-0.690025	down	--	--	Cellular Component: nucleus (GO:0005634);;	K12135|6.1e-07|crb:17882893|K12135 zinc finger protein CONSTANS | (RefSeq) zinc finger protein CONSTANS isoform X2	Circadian rhythm - plant (ko04712)	[K]	Transcription	CCT motif	Zinc finger protein CONSTANS-LIKE 7 OS=Arabidopsis thaliana OX=3702 GN=COL7 PE=2 SV=1	K	Transcription	zinc finger protein CONSTANS-LIKE 7-like [Juglans regia]
Cyclocarya_paliurus_newGene_35050	503	616	307	1022	1252	665	4.93195	5.34691	2.76439	9.09306	10.4738	5.68945	0.00223951	1.11164	up	--	--	--	--	--	--	--	PDDEXK-like family of unknown function	--	S	Function unknown	uncharacterized protein LOC108986367 [Juglans regia]
Cyclocarya_paliurus_newGene_21036	2358	2445	2454	370	1079	391	25.9124	29.266	29.1193	3.15255	7.2749	1.63604	7.61E-06	-1.69764	down	[R]	General function prediction only	Biological Process: defense response (GO:0006952);; Molecular Function: ADP binding (GO:0043531);;	K12818|6.4e-177|mtr:MTR_0267s0070|K12818 ATP-dependent RNA helicase DHX8/PRP22 [EC:3.6.4.13] | (RefSeq) NB-ARC domain disease resistance protein, putative	Spliceosome (ko03040)	[T]	Signal transduction mechanisms	NB-ARC domain	Putative disease resistance RPP13-like protein 1 OS=Arabidopsis thaliana OX=3702 GN=RPPL1 PE=3 SV=1	T	Signal transduction mechanisms	putative disease resistance RPP13-like protein 1 isoform X1 [Juglans regia]
Cyclocarya_paliurus_newGene_2371	9288	10082	7766	13470	16457	15122	216.611	214.498	172.842	272.077	313.134	317.722	5.20E-09	0.884935	up	[O]	Posttranslational modification, protein turnover, chaperones	Molecular Function: peptidyl-prolyl cis-trans isomerase activity (GO:0003755);; Biological Process: protein folding (GO:0006457);;	K01802|1.0e-96|jre:108993371|K01802 peptidylprolyl isomerase [EC:5.2.1.8] | (RefSeq) peptidyl-prolyl cis-trans isomerase	--	[O]	Posttranslational modification, protein turnover, chaperones	Cyclophilin type peptidyl-prolyl cis-trans isomerase/CLD	Peptidyl-prolyl cis-trans isomerase OS=Catharanthus roseus OX=4058 GN=PCKR1 PE=1 SV=1	O	Posttranslational modification, protein turnover, chaperones	peptidyl-prolyl cis-trans isomerase [Juglans regia]
Cyclocarya_paliurus_newGene_7428	102	99	106	146	256	203	1.36872	1.26761	1.24171	1.88045	2.92271	2.32212	6.28E-05	1.07056	up	[I]	Lipid transport and metabolism	Molecular Function: monooxygenase activity (GO:0004497);; Molecular Function: iron ion binding (GO:0005506);; Biological Process: lipid biosynthetic process (GO:0008610);; Cellular Component: integral component of membrane (GO:0016021);;	K14423|2.5e-62|jre:109011030|K14423 plant 4,4-dimethylsterol C-4alpha-methyl-monooxygenase [EC:1.14.18.10] | (RefSeq) methylsterol monooxygenase 1-1-like	Steroid biosynthesis (ko00100)	[I]	Lipid transport and metabolism	Fatty acid hydroxylase superfamily	Methylsterol monooxygenase 1-2 OS=Arabidopsis thaliana OX=3702 GN=SMO1-2 PE=2 SV=1	I	Lipid transport and metabolism	hypothetical protein F2P56_004969, partial [Juglans regia]
qql_125327	98	94	99	269	193	178	4.05157	3.53739	3.9295	9.69574	6.55018	6.67799	0.000897677	1.21947	up	--	--	Cellular Component: photosystem II (GO:0009523);; Biological Process: photosynthetic electron transport in photosystem II (GO:0009772);; Cellular Component: integral component of membrane (GO:0016021);; Molecular Function: chlorophyll binding (GO:0016168);; Biological Process: protein-chromophore linkage (GO:0018298);; Biological Process: respiratory electron transport chain (GO:0022904);; Molecu…	K02704|6.4e-110|gab:108484776|K02704 photosystem II CP47 chlorophyll apoprotein | (RefSeq) photosystem II CP47 reaction center protein	Photosynthesis (ko00195)	--	--	Photosystem II protein	Photosystem II CP47 reaction center protein OS=Cicer arietinum OX=3827 GN=psbB PE=3 SV=1	C	Energy production and conversion	uncharacterized protein LOC113846730 [Abrus precatorius]
Cyclocarya_paliurus_newGene_14964	191	475	230	604	525	560	2.31232	6.66859	2.77146	8.49697	6.60456	6.59236	0.00831084	1.01909	up	--	--	Cellular Component: integral component of membrane (GO:0016021);;	--	--	--	--	--	--	--	--	uncharacterized protein LOC118344063 [Juglans regia]
Cyclocarya_paliurus_newGene_9650	13	16	22	0	0	0	0.284878	0.319697	0.45524	0	0	0	0.00112963	-2.10405	down	--	--	--	K12169|2.3e-07|sind:105171252|K12169 Kip1 ubiquitination-promoting complex protein 1 [EC:2.3.2.27] | (RefSeq) E3 ubiquitin-protein ligase RKP	--	--	--	Zinc finger, C3HC4 type (RING finger)	--	O	Posttranslational modification, protein turnover, chaperones	uncharacterized protein LOC108996470 [Juglans regia]
Cyclocarya_paliurus_newGene_22118	482	616	510	728	887	884	4.6868	5.69648	4.85452	6.05037	6.54123	8.04539	1.40E-07	0.79538	up	--	--	Molecular Function: molecular_function (GO:0003674);; Molecular Function: nucleic acid binding (GO:0003676);; Molecular Function: RNA binding (GO:0003723);; Molecular Function: catalytic activity (GO:0003824);; Molecular Function: nuclease activity (GO:0004518);; Molecular Function: endonuclease activity (GO:0004519);; Molecular Function: binding (GO:0005488);; Cellular Component: cellular_compon…	--	--	[R]	General function prediction only	PPR repeat family	Pentatricopeptide repeat-containing protein At4g14190, chloroplastic OS=Arabidopsis thaliana OX=3702 GN=At4g14190 PE=2 SV=2	S	Function unknown	pentatricopeptide repeat-containing protein At4g14190, chloroplastic [Juglans regia]
Cyclocarya_paliurus_newGene_38125	72127	84807	79534	181111	211154	188385	2344.1	2579.26	2521.12	5094.54	5689.79	5645.04	4.61E-44	1.45835	up	[G]	Carbohydrate transport and metabolism	Molecular Function: monooxygenase activity (GO:0004497);; Cellular Component: chloroplast (GO:0009507);; Biological Process: photorespiration (GO:0009853);; Biological Process: carbon fixation (GO:0015977);; Biological Process: photosynthesis (GO:0015979);; Molecular Function: ribulose-bisphosphate carboxylase activity (GO:0016984);;	K01602|1.6e-99|jre:109017539|K01602 ribulose-bisphosphate carboxylase small chain [EC:4.1.1.39] | (RefSeq) ribulose bisphosphate carboxylase small chain, chloroplastic-like	Glyoxylate and dicarboxylate metabolism (ko00630);; Carbon fixation in photosynthetic organisms (ko00710);; Carbon metabolism (ko01200)	--	--	Ribulose bisphosphate carboxylase, small chain	Ribulose bisphosphate carboxylase small chain, chloroplastic OS=Betula pendula OX=3505 GN=RBCS1 PE=2 SV=1	E	Amino acid transport and metabolism	ribulose bisphosphate carboxylase small chain, chloroplastic-like [Juglans regia]
Cyclocarya_paliurus_newGene_9688	365	1215	424	1379	7612	6189	4.07649	12.3923	4.51779	13.3512	69.4365	62.3372	6.40E-06	2.39482	up	[EH]	Amino acid transport and metabolism;; Coenzyme transport and metabolism	Molecular Function: phosphoadenylyl-sulfate reductase (thioredoxin) activity (GO:0004604);; Biological Process: cysteine biosynthetic process (GO:0019344);; Biological Process: sulfate reduction (GO:0019419);;	K05907|2.8e-258|jre:109006940|K05907 adenylyl-sulfate reductase (glutathione) [EC:1.8.4.9] | (RefSeq) 5'-adenylylsulfate reductase 3, chloroplastic-like	Sulfur metabolism (ko00920)	[E]	Amino acid transport and metabolism	Phosphoadenosine phosphosulfate reductase family	5'-adenylylsulfate reductase 1, chloroplastic OS=Arabidopsis thaliana OX=3702 GN=APR1 PE=1 SV=2	--	--	5'-adenylylsulfate reductase 3, chloroplastic-like [Juglans regia]
Cyclocarya_paliurus_newGene_6963	379	503	473	551	619	706	4.71514	6.21502	5.50906	6.41989	5.98615	7.66563	0.0014221	0.62977	up	--	--	Molecular Function: molybdate ion transmembrane transporter activity (GO:0015098);; Cellular Component: integral component of membrane (GO:0016021);;	K24175|8.8e-63|jre:109021708|K24175 MFS transporter, MFS domain-containing protein family, molybdate-anion transporter | (RefSeq) molybdate-anion transporter-like	--	[G]	Carbohydrate transport and metabolism	--	--	G	Carbohydrate transport and metabolism	molybdate-anion transporter-like [Juglans regia]
Cyclocarya_paliurus_newGene_17979	623	494	518	159	308	160	7.85725	5.26772	5.15705	1.88647	3.72544	1.86414	0.000237917	-1.17501	down	--	--	Molecular Function: transcription cofactor activity (GO:0003712);; Biological Process: regulation of transcription from RNA polymerase II promoter (GO:0006357);; Cellular Component: mediator complex (GO:0016592);;	--	--	--	--	--	Probable mediator of RNA polymerase II transcription subunit 19b OS=Arabidopsis thaliana OX=3702 GN=MED19B PE=2 SV=1	S	Function unknown	mediator of RNA polymerase II transcription subunit 19a-like isoform X2 [Juglans regia]
Cyclocarya_paliurus_newGene_36886	2629	2672	2549	174	245	280	66.2527	61.3907	61.2949	3.78192	5.00907	6.32038	2.84E-62	-3.25677	down	--	--	Cellular Component: integral component of membrane (GO:0016021);;	--	--	--	--	Uncharacterized conserved protein (DUF2358)	--	S	Function unknown	uncharacterized protein LOC108987221 [Juglans regia]
Cyclocarya_paliurus_newGene_37342	131	130	127	0	8	0	3.53791	3.06386	3.16155	0	0.157438	0	0.000374053	-2.30916	down	--	--	Biological Process: response to water (GO:0009415);;	--	--	--	--	Uncharacterised protein (DUF2406)	--	--	--	LEA protein [Juglans regia]
Cyclocarya_paliurus_newGene_25063	344	363	270	504	550	774	2.49289	2.4032	2.09229	3.12532	3.29411	4.91393	0.000275685	1.02059	up	--	--	--	--	--	--	--	Inositol hexakisphosphate	--	S	Function unknown	paladin-like [Juglans regia]
Cyclocarya_paliurus_newGene_2932	299	291	343	95	150	176	5.12553	4.54504	5.65009	1.34316	2.04027	2.74669	0.00121192	-0.946621	down	--	--	Molecular Function: protein dimerization activity (GO:0046983);;	--	--	--	--	Helix-loop-helix DNA-binding domain	Transcription factor BIM2 OS=Arabidopsis thaliana OX=3702 GN=BIM2 PE=1 SV=1	K	Transcription	transcription factor BIM2-like [Juglans regia]
Cyclocarya_paliurus_newGene_15431	1011	1254	870	2901	2045	2256	21.2554	24.0447	17.4366	52.8267	35.0689	42.7207	9.97E-06	1.32796	up	[J]	Translation, ribosomal structure and biogenesis	Molecular Function: structural constituent of ribosome (GO:0003735);; Cellular Component: ribosome (GO:0005840);; Biological Process: translation (GO:0006412);;	K02925|7.0e-223|jre:108984237|K02925 large subunit ribosomal protein L3e | (RefSeq) 60S ribosomal protein L3-like	Ribosome (ko03010)	[J]	Translation, ribosomal structure and biogenesis	Ribosomal protein L3	60S ribosomal protein L3 OS=Oryza sativa subsp. japonica OX=39947 GN=RPL3 PE=2 SV=2	J	Translation, ribosomal structure and biogenesis	60S ribosomal protein L3-like [Juglans regia]
Cyclocarya_paliurus_newGene_27010	703	679	562	161	82	69	14.4545	12.7325	11.0161	2.8645	1.36704	1.26071	2.24E-06	-2.08888	down	--	--	Cellular Component: integral component of membrane (GO:0016021);;	--	--	[U]	Intracellular trafficking, secretion, and vesicular transport	Rer1 family	Protein RER1B OS=Arabidopsis thaliana OX=3702 GN=RER1B PE=1 SV=2	U	Intracellular trafficking, secretion, and vesicular transport	protein RER1B-like [Juglans regia]
Cyclocarya_paliurus_newGene_13725	209	239	254	72	119	121	3.47302	3.55506	4.09261	0.973956	1.53	1.48486	0.00034296	-0.972413	down	[E]	Amino acid transport and metabolism	Molecular Function: oxidoreductase activity (GO:0016491);;	--	--	--	--	FAD dependent oxidoreductase	--	E	Amino acid transport and metabolism	uncharacterized protein LOC109019498 [Juglans regia]
Cyclocarya_paliurus_newGene_8289	7228	6407	6829	1088	1720	2168	70.2836	60.1894	66.8278	10.7395	16.0406	21.8997	4.59E-12	-1.81583	down	--	--	Molecular Function: transcription factor activity, sequence-specific DNA binding (GO:0003700);; Cellular Component: nucleus (GO:0005634);; Molecular Function: sequence-specific DNA binding (GO:0043565);;	K13424|8.1e-197|jre:108995192|K13424 WRKY transcription factor 33 | (RefSeq) probable WRKY transcription factor 33	MAPK signaling pathway - plant (ko04016);; Plant-pathogen interaction (ko04626)	--	--	WRKY DNA -binding domain	Probable WRKY transcription factor 33 OS=Arabidopsis thaliana OX=3702 GN=WRKY33 PE=1 SV=2	S	Function unknown	probable WRKY transcription factor 33 [Juglans regia]
Cyclocarya_paliurus_newGene_23959	1745	1309	1926	3142	4124	7239	47.2595	31.3454	49.1742	76.4786	91.2472	180.595	1.30E-05	1.55177	up	--	--	--	--	--	--	--	--	--	--	--	hypothetical protein METSCH_D04680 [Metschnikowia aff. pulcherrima]
Cyclocarya_paliurus_newGene_37809	11003	10335	9184	4163	5632	4691	60.7748	58.2043	50.4792	23.5054	34.3719	30.366	4.28E-09	-0.907261	down	[R]	General function prediction only	Molecular Function: ADP binding (GO:0043531);;	K13459|3.4e-102|vvi:104880791|K13459 disease resistance protein RPS2 | (RefSeq) probable disease resistance protein At4g27220	Plant-pathogen interaction (ko04626)	[T]	Signal transduction mechanisms	NB-ARC domain	Disease resistance protein At4g27190 OS=Arabidopsis thaliana OX=3702 GN=At4g27190 PE=2 SV=1	T	Signal transduction mechanisms	hypothetical protein F2P56_019486 [Juglans regia]
Cyclocarya_paliurus_newGene_15447	363	344	323	553	546	427	5.7129	4.99115	4.92313	7.77641	7.15176	6.02643	0.00583171	0.71382	up	--	--	--	--	--	--	--	NPH3 family	BTB/POZ domain-containing protein At3g49900 OS=Arabidopsis thaliana OX=3702 GN=At3g49900 PE=3 SV=1	S	Function unknown	BTB/POZ domain-containing protein At3g49900-like [Juglans regia]
Cyclocarya_paliurus_newGene_28712	4381	6421	4511	6890	8158	7229	14.1329	20.0945	13.6036	18.7628	22.4189	23.216	7.89E-05	0.70521	up	[I]	Lipid transport and metabolism	Molecular Function: acetyl-CoA carboxylase activity (GO:0003989);; Molecular Function: ATP binding (GO:0005524);; Biological Process: fatty acid biosynthetic process (GO:0006633);; Molecular Function: metal ion binding (GO:0046872);;	K11262|0.0e+00|jre:109012459|K11262 acetyl-CoA carboxylase / biotin carboxylase 1 [EC:6.4.1.2 6.3.4.14 2.1.3.15] | (RefSeq) acetyl-CoA carboxylase 1-like	Fatty acid biosynthesis (ko00061);; Pyruvate metabolism (ko00620);; Propanoate metabolism (ko00640);; Fatty acid metabolism (ko01212)	[I]	Lipid transport and metabolism	Acetyl-CoA carboxylase, central region	Acetyl-CoA carboxylase 1 OS=Arabidopsis thaliana OX=3702 GN=ACC1 PE=1 SV=1	I	Lipid transport and metabolism	acetyl-CoA carboxylase 1-like [Juglans regia]
Cyclocarya_paliurus_newGene_7498	268	260	262	129	144	154	3.82626	3.59356	3.75199	1.87098	1.82669	1.90849	0.00225335	-0.698019	down	[P]	Inorganic ion transport and metabolism	Molecular Function: monooxygenase activity (GO:0004497);;	K22324|7.7e-105|bna:106415065|K22324 aliphatic glucosinolate S-oxygenase [EC:1.14.13.237] | (RefSeq) flavin-containing monooxygenase FMO GS-OX5 isoform X2	--	[Q]	Secondary metabolites biosynthesis, transport and catabolism	Flavin-binding monooxygenase-like	Flavin-containing monooxygenase FMO GS-OX-like 4 OS=Arabidopsis thaliana OX=3702 GN=At1g62600 PE=2 SV=1	Q	Secondary metabolites biosynthesis, transport and catabolism	Flavin-containing monooxygenase FMO GS-OX-like 4 [Morella rubra]
Cyclocarya_paliurus_newGene_18290	531	611	505	623	946	774	2.27903	2.58104	2.31885	2.85978	3.43136	3.27063	3.41E-05	0.65297	up	--	--	Molecular Function: nucleotidyltransferase activity (GO:0016779);;	K03514|3.1e-17|cre:CHLREDRAFT_17066|K03514 non-canonical poly(A) RNA polymerase PAPD5/7 [EC:2.7.7.19] | (RefSeq) TRF4; trf4 poly(A) polymerase	RNA degradation (ko03018)	[L]	Replication, recombination and repair	Nucleotidyltransferase domain	--	L	Replication, recombination and repair	uncharacterized protein LOC108990618 isoform X2 [Juglans regia]
Cyclocarya_paliurus_newGene_32719	441	521	536	190	380	213	3.59322	3.64143	3.83791	1.21135	2.32531	1.44053	0.00638144	-0.760143	down	--	--	Molecular Function: aspartic-type endopeptidase activity (GO:0004190);;	K00924|8.2e-53|aof:109835084|K00924 kinase [EC:2.7.1.-] | (RefSeq) candidapepsin-7-like	--	[O]	Posttranslational modification, protein turnover, chaperones	Xylanase inhibitor N-terminal	Aspartic proteinase 36 OS=Arabidopsis thaliana OX=3702 GN=A36 PE=1 SV=1	O	Posttranslational modification, protein turnover, chaperones	hypothetical protein F2P56_015237 [Juglans regia]
Cyclocarya_paliurus_newGene_7680	3232	14567	14340	0	0	0	14.743	60.6271	62.3987	0	0	0	6.46E-59	-8.79492	down	--	--	Molecular Function: calcium ion binding (GO:0005509);;	K13448|6.9e-82|jre:109018056|K13448 calcium-binding protein CML | (RefSeq) probable calcium-binding protein CML27	Plant-pathogen interaction (ko04626)	[T]	Signal transduction mechanisms	EF hand	Probable calcium-binding protein CML27 OS=Arabidopsis thaliana OX=3702 GN=CML27 PE=1 SV=1	T	Signal transduction mechanisms	probable calcium-binding protein CML27 [Juglans regia]
Cyclocarya_paliurus_newGene_39105	143	111	121	167	408	254	2.90346	2.05767	2.35735	2.94686	6.77771	4.66816	0.00131216	1.1526	up	--	--	Biological Process: intracellular protein transport (GO:0006886);;	K21198|7.5e-145|jre:109014721|K21198 gamma-soluble NSF attachment protein | (RefSeq) gamma-soluble NSF attachment protein-like	--	[U]	Intracellular trafficking, secretion, and vesicular transport	Soluble NSF attachment protein, SNAP	Gamma-soluble NSF attachment protein OS=Arabidopsis thaliana OX=3702 GN=GSNAP PE=2 SV=1	U	Intracellular trafficking, secretion, and vesicular transport	gamma-soluble NSF attachment protein-like [Juglans regia]
Cyclocarya_paliurus_newGene_37271	4330	4746	4236	1671	2875	1492	19.7784	19.7833	18.4848	6.6075	10.7119	6.13689	0.000101549	-0.959734	down	[I]	Lipid transport and metabolism	Molecular Function: nucleic acid binding (GO:0003676);; Cellular Component: nucleus (GO:0005634);; Biological Process: mRNA processing (GO:0006397);;	K14792|0.0e+00|jre:108985172|K14792 rRNA biogenesis protein RRP5 | (RefSeq) rRNA biogenesis protein RRP5 isoform X1	--	[A]	RNA processing and modification	S1 RNA binding domain	rRNA biogenesis protein RRP5 OS=Arabidopsis thaliana OX=3702 GN=RRP5 PE=2 SV=2	A	RNA processing and modification	rRNA biogenesis protein RRP5 isoform X2 [Juglans regia]
Cyclocarya_paliurus_newGene_15557	261	345	347	661	593	754	4.90682	5.60199	6.24268	11.0941	8.59417	12.4145	1.69E-06	1.21423	up	[E]	Amino acid transport and metabolism	Molecular Function: kinase activity (GO:0016301);;	K00891|1.9e-159|jre:109002028|K00891 shikimate kinase [EC:2.7.1.71] | (RefSeq) shikimate kinase, chloroplastic-like	Phenylalanine, tyrosine and tryptophan biosynthesis (ko00400);; Biosynthesis of amino acids (ko01230)	--	--	Shikimate kinase	Shikimate kinase 1, chloroplastic OS=Arabidopsis thaliana OX=3702 GN=SK1 PE=1 SV=2	F	Nucleotide transport and metabolism	shikimate kinase, chloroplastic-like [Juglans regia]
Cyclocarya_paliurus_newGene_33691	1019	1292	1188	416	779	459	12.1828	13.8166	13.5863	4.71494	7.4281	5.39193	0.000136972	-0.905329	down	[T]	Signal transduction mechanisms	Molecular Function: kinase activity (GO:0016301);;	K08960|4.5e-237|jre:108981384|K08960 casein kinase 1, epsilon [EC:2.7.11.1] | (RefSeq) casein kinase 1-like protein 10	--	[T]	Signal transduction mechanisms	Protein kinase domain	Casein kinase 1-like protein 11 OS=Arabidopsis thaliana OX=3702 GN=CKL11 PE=1 SV=1	T	Signal transduction mechanisms	casein kinase 1-like protein 10 isoform X1 [Juglans regia]
Cyclocarya_paliurus_newGene_16403	101	122	138	28	11	17	2.50262	2.65263	3.01828	0.507814	0.224406	0.363807	6.30E-05	-2.00377	down	--	--	Molecular Function: microtubule binding (GO:0008017);; Biological Process: plasmodesmata-mediated intercellular transport (GO:0010497);;	--	--	--	--	--	Protein MICROTUBULE BINDING PROTEIN 2C OS=Nicotiana tabacum OX=4097 GN=MBP2C PE=1 SV=1	S	Function unknown	protein MICROTUBULE BINDING PROTEIN 2C [Juglans regia]
Cyclocarya_paliurus_newGene_14539	72	55	70	1	4	11	1.47626	1.26565	1.19416	0.018102	0.070554	0.370583	0.000167126	-2.29036	down	--	--	--	K17710|3.6e-06|aly:9322320|K17710 pentatricopeptide repeat domain-containing protein 1 | (RefSeq) pentatricopeptide repeat-containing protein At2g18940, chloroplastic	--	[R]	General function prediction only	PPR repeat	Pentatricopeptide repeat-containing protein At2g20710, mitochondrial OS=Arabidopsis thaliana OX=3702 GN=At2g20710 PE=2 SV=1	S	Function unknown	unnamed protein product [Prunus armeniaca]
Cyclocarya_paliurus_newGene_34723	279	225	340	17	25	76	5.05955	3.69944	5.87646	0.263856	0.351059	1.2365	7.41E-05	-2.10912	down	--	--	Molecular Function: AT DNA binding (GO:0003680);; Cellular Component: nucleus (GO:0005634);;	--	--	--	--	Plants and Prokaryotes Conserved (PCC) domain	AT-hook motif nuclear-localized protein 1 OS=Arabidopsis thaliana OX=3702 GN=AHL1 PE=1 SV=1	K	Transcription	AT-hook motif nuclear-localized protein 1-like isoform X2 [Juglans regia]
Cyclocarya_paliurus_newGene_26929	223	227	305	1036	1337	1131	2.19091	1.92599	2.70938	9.98145	11.1081	10.491	8.35E-28	2.31063	up	[HR]	Coenzyme transport and metabolism;; General function prediction only	Cellular Component: integral component of membrane (GO:0016021);;	K20802|7.9e-46|ath:AT5G10300|K20802 (R)-mandelonitrile lyase [EC:4.1.2.10] | (RefSeq) MES5; methyl esterase 5	Cyanoamino acid metabolism (ko00460)	--	--	Alpha/beta hydrolase family	Salicylic acid-binding protein 2 OS=Nicotiana tabacum OX=4097 GN=SABP2 PE=1 SV=1	S	Function unknown	salicylic acid-binding protein 2-like [Juglans regia]
Cyclocarya_paliurus_newGene_2078	56	56	85	0	5	4	0.51202	0.467882	0.745619	0	0.033702	0.028488	5.07E-06	-2.78128	down	[O]	Posttranslational modification, protein turnover, chaperones	Molecular Function: DNA binding (GO:0003677);; Cellular Component: nucleus (GO:0005634);;	K09522|0.0e+00|jre:109007004|K09522 DnaJ homolog subfamily C member 2 | (RefSeq) dnaJ homolog subfamily C member 2-like	--	[O]	Posttranslational modification, protein turnover, chaperones	DnaJ domain	Transcription factor MAMYB OS=Arabidopsis thaliana OX=3702 GN=MAMYB PE=1 SV=1	K	Transcription	dnaJ homolog subfamily C member 2-like [Juglans regia]
Cyclocarya_paliurus_newGene_25788	1023	1351	1338	607	827	405	9.15068	10.9593	11.0707	5.7997	6.90706	3.9431	0.00742632	-0.799674	down	[G]	Carbohydrate transport and metabolism	Cellular Component: integral component of membrane (GO:0016021);; Molecular Function: transmembrane transporter activity (GO:0022857);;	K23677|2.3e-95|gra:105802280|K23677 MFS transporter, Spinster family, sphingosine-1-phosphate transporter | (RefSeq) uncharacterized LOC105802280	--	[G]	Carbohydrate transport and metabolism	Major Facilitator Superfamily	--	G	Carbohydrate transport and metabolism	uncharacterized protein LOC108991157 [Juglans regia]
Cyclocarya_paliurus_newGene_26318	129	146	155	333	364	264	1.70411	1.69381	1.85743	4.3628	3.79245	3.12889	1.44E-06	1.27768	up	--	--	Molecular Function: NAD+ kinase activity (GO:0003951);; Molecular Function: diacylglycerol kinase activity (GO:0004143);; Molecular Function: ATP binding (GO:0005524);; Biological Process: defense response (GO:0006952);; Biological Process: protein kinase C-activating G-protein coupled receptor signaling pathway (GO:0007205);;	K00901|9.6e-53|jre:109004867|K00901 diacylglycerol kinase (ATP) [EC:2.7.1.107] | (RefSeq) diacylglycerol kinase 5	Glycerolipid metabolism (ko00561);; Glycerophospholipid metabolism (ko00564);; Phosphatidylinositol signaling system (ko04070)	[IT]	Lipid transport and metabolism;; Signal transduction mechanisms	--	Diacylglycerol kinase 5 OS=Arabidopsis thaliana OX=3702 GN=DGK5 PE=2 SV=1	--	--	diacylglycerol kinase 5 [Juglans regia]
Cyclocarya_paliurus_newGene_6937	363	233	463	32	58	72	6.10641	3.56739	7.43243	0.461974	0.789464	1.0791	9.84E-08	-2.26193	down	[G]	Carbohydrate transport and metabolism	Molecular Function: cellulase activity (GO:0008810);; Biological Process: cellulose catabolic process (GO:0030245);;	K01179|1.6e-187|egu:105045147|K01179 endoglucanase [EC:3.2.1.4] | (RefSeq) endoglucanase 3	Starch and sucrose metabolism (ko00500)	--	--	Glycosyl hydrolase family 9	Endoglucanase 1 OS=Persea americana OX=3435 GN=CEL1 PE=2 SV=1	G	Carbohydrate transport and metabolism	endoglucanase 1-like [Juglans regia]
Cyclocarya_paliurus_newGene_35016	879	901	1472	1274	2172	3275	24.1627	23.745	26.8638	15.2046	34.5819	66.4332	0.00417186	1.08064	up	--	--	Molecular Function: nucleic acid binding (GO:0003676);; Molecular Function: zinc ion binding (GO:0008270);; Biological Process: DNA integration (GO:0015074);;	K15601|3.7e-137|psom:113331285|K15601 [histone H3]-dimethyl-L-lysine9 demethylase [EC:1.14.11.65] | (RefSeq) lysine-specific demethylase JMJ25-like	--	[R]	General function prediction only	Reverse transcriptase (RNA-dependent DNA polymerase)	Retrovirus-related Pol polyprotein from transposon RE1 OS=Arabidopsis thaliana OX=3702 GN=RE1 PE=2 SV=1	L	Replication, recombination and repair	uncharacterized protein LOC112325240 [Populus trichocarpa]
Cyclocarya_paliurus_newGene_21201	346	331	233	49	147	77	5.68392	4.96114	3.66036	0.696452	1.971	1.1368	0.000449277	-1.4442	down	--	--	Cellular Component: host cell nucleus (GO:0042025);;	K14505|2.8e-202|jre:108979248|K14505 cyclin D3, plant | (RefSeq) cyclin-D3-2-like	Plant hormone signal transduction (ko04075)	[D]	Cell cycle control, cell division, chromosome partitioning	Cyclin, N-terminal domain	Cyclin-D3-2 OS=Arabidopsis thaliana OX=3702 GN=CYCD3-2 PE=1 SV=1	D	Cell cycle control, cell division, chromosome partitioning	cyclin-D3-2-like [Juglans regia]
Cyclocarya_paliurus_newGene_37906	324	344	237	95	77	115	7.21764	6.97604	5.06493	2.0179	1.40113	2.32403	8.47E-05	-1.358	down	--	--	Molecular Function: DNA binding (GO:0003677);; Cellular Component: nucleus (GO:0005634);;	--	--	--	--	Homeodomain	WUSCHEL-related homeobox 13 OS=Arabidopsis thaliana OX=3702 GN=WOX13 PE=2 SV=1	K	Transcription	WUSCHEL-related homeobox 13 [Juglans regia]
Cyclocarya_paliurus_newGene_38592	7916	5528	8249	13993	13807	11965	163.615	105.24	163.979	248.596	231.111	227.293	0.00025594	0.995009	up	[O]	Posttranslational modification, protein turnover, chaperones	Molecular Function: protein binding (GO:0005515);;	K08770|3.9e-168|fve:101306154|K08770 ubiquitin C | (RefSeq) polyubiquitin 4-like	Ubiquitin mediated proteolysis (ko04120)	[OR]	Posttranslational modification, protein turnover, chaperones;; General function prediction only	Ubiquitin family	Polyubiquitin OS=Petroselinum crispum OX=4043 GN=PCUBI4-1 PE=2 SV=1	J	Translation, ribosomal structure and biogenesis	unnamed protein product [Prunus armeniaca]
Cyclocarya_paliurus_newGene_18728	1072	1163	1267	477	690	511	5.06311	4.97037	5.44212	1.99995	2.56501	2.04411	6.77E-08	-0.890947	down	--	--	--	K14317|0.0e+00|jre:109003767|K14317 nuclear pore complex protein Nup214 | (RefSeq) nuclear pore complex protein NUP214 isoform X1	RNA transport (ko03013)	--	--	--	Nuclear pore complex protein NUP214 OS=Arabidopsis thaliana OX=3702 GN=NUP214 PE=1 SV=1	S	Function unknown	nuclear pore complex protein NUP214 isoform X2 [Juglans regia]
Cyclocarya_paliurus_newGene_26438	16	119	104	0	0	0	0.290374	2.05323	1.87694	0	0	0	8.37E-06	-2.88962	down	--	--	Molecular Function: peroxidase activity (GO:0004601);; Cellular Component: extracellular region (GO:0005576);; Biological Process: response to oxidative stress (GO:0006979);; Molecular Function: heme binding (GO:0020037);; Biological Process: hydrogen peroxide catabolic process (GO:0042744);; Molecular Function: metal ion binding (GO:0046872);;	K00430|2.2e-175|jre:109005199|K00430 peroxidase [EC:1.11.1.7] | (RefSeq) peroxidase 46-like	Phenylpropanoid biosynthesis (ko00940)	--	--	Peroxidase	Peroxidase 46 OS=Arabidopsis thaliana OX=3702 GN=PER46 PE=3 SV=1	A	RNA processing and modification	peroxidase 46-like [Juglans regia]
Cyclocarya_paliurus_newGene_36356	389	419	301	556	744	538	5.52614	5.53813	4.08458	7.21138	8.86488	7.41238	0.000196466	0.860254	up	--	--	Cellular Component: integral component of membrane (GO:0016021);;	K15285|3.1e-60|pxb:103937290|K15285 solute carrier family 35, member E3 | (RefSeq) UDP-galactose transporter 2-like isoform X1	--	[GE]	Carbohydrate transport and metabolism;; Amino acid transport and metabolism	Triose-phosphate Transporter family	UDP-rhamnose/UDP-galactose transporter 1 OS=Arabidopsis thaliana OX=3702 GN=URGT1 PE=1 SV=1	--	--	UDP-rhamnose/UDP-galactose transporter 2-like [Juglans regia]
Cyclocarya_paliurus_newGene_28231	7	20	13	47	56	56	0.127521	0.358033	0.253761	0.836955	0.929184	1.02023	0.000317146	1.78701	up	[P]	Inorganic ion transport and metabolism	Molecular Function: manganese ion transmembrane transporter activity (GO:0005384);; Cellular Component: integral component of membrane (GO:0016021);; Biological Process: cellular manganese ion homeostasis (GO:0030026);;	K22736|2.5e-125|jre:108980201|K22736 vacuolar iron transporter family protein | (RefSeq) vacuolar iron transporter 1-like	--	[S]	Function unknown	VIT family	Vacuolar iron transporter 1 OS=Eucalyptus grandis OX=71139 GN=VIT1 PE=1 SV=1	S	Function unknown	vacuolar iron transporter 1-like [Juglans regia]
Cyclocarya_paliurus_newGene_282	1172	2003	2049	2474	4145	4192	8.40752	13.74	14.6246	15.6749	24.0214	25.5639	2.67E-05	1.1514	up	--	--	Molecular Function: DNA binding (GO:0003677);; Cellular Component: nucleus (GO:0005634);; Biological Process: regulation of transcription, DNA-templated (GO:0006355);; Biological Process: auxin-activated signaling pathway (GO:0009734);;	K14486|3.4e-180|nnu:104607475|K14486 auxin response factor | (RefSeq) auxin response factor 5-like	Plant hormone signal transduction (ko04075)	--	--	Auxin response factor	Auxin response factor 6 OS=Arabidopsis thaliana OX=3702 GN=ARF6 PE=1 SV=2	K	Transcription	auxin response factor 6 [Juglans regia]
Cyclocarya_paliurus_newGene_24247	1389	1367	1305	703	807	874	13.0835	11.8537	10.3049	7.27354	5.90645	8.96636	0.000359746	-0.592616	down	--	--	Molecular Function: transcription factor activity, sequence-specific DNA binding (GO:0003700);;	K09060|8.9e-106|jre:108996456|K09060 plant G-box-binding factor | (RefSeq) common plant regulatory factor 1-like	--	--	--	bZIP transcription factor	Common plant regulatory factor 1 OS=Petroselinum crispum OX=4043 GN=CPRF1 PE=2 SV=1	K	Transcription	hypothetical protein F2P56_014491 [Juglans regia]
Cyclocarya_paliurus_newGene_18372	287	344	319	962	681	514	3.11372	3.39702	3.30027	9.05465	6.03597	5.02078	0.000342585	1.27935	up	--	--	Biological Process: response to acid chemical (GO:0001101);; Cellular Component: cellular_component (GO:0005575);; Cellular Component: intracellular (GO:0005622);; Cellular Component: cell (GO:0005623);; Cellular Component: nucleus (GO:0005634);; Biological Process: transport (GO:0006810);; Biological Process: ion transport (GO:0006811);; Biological Process: anion transport (GO:0006820);; Biologi…	K03029|3.2e-65|lang:109332961|K03029 26S proteasome regulatory subunit N10 | (RefSeq) 26S proteasome non-ATPase regulatory subunit 4 homolog	Proteasome (ko03050)	--	--	Protein of unknown function (DUF632)	Nitrate regulatory gene2 protein OS=Arabidopsis thaliana OX=3702 GN=NRG2 PE=1 SV=1	S	Function unknown	nitrate regulatory gene2 protein [Juglans regia]
Cyclocarya_paliurus_newGene_30352	588	1207	511	2003	1304	1338	4.25668	7.99786	3.69031	13.4211	7.88666	9.41451	0.00672955	1.10547	up	[M]	Cell wall/membrane/envelope biogenesis	Molecular Function: ATP binding (GO:0005524);; Cellular Component: cytoplasm (GO:0005737);; Biological Process: regulation of cell shape (GO:0008360);; Biological Process: biosynthetic process (GO:0009058);; Molecular Function: acid-amino acid ligase activity (GO:0016881);; Biological Process: cell division (GO:0051301);;	--	--	--	--	Mur ligase middle domain	UDP-N-acetylmuramoyl-L-alanyl-D-glutamate--2,6-diaminopimelate ligase MurE homolog, chloroplastic OS=Arabidopsis thaliana OX=3702 GN=MURE PE=1 SV=1	M	Cell wall/membrane/envelope biogenesis	UDP-N-acetylmuramoyl-L-alanyl-D-glutamate--2,6-diaminopimelate ligase MurE homolog, chloroplastic [Juglans regia]
qql_124839	5	5	3	16	16	22	0.515316	0.474884	0.26783	1.54833	1.3994	2.18479	0.00925009	1.54468	up	--	--	Cellular Component: chloroplast thylakoid membrane (GO:0009535);; Cellular Component: photosystem II reaction center (GO:0009539);; Biological Process: photosynthetic electron transport chain (GO:0009767);; Cellular Component: integral component of membrane (GO:0016021);; Molecular Function: heme binding (GO:0020037);; Molecular Function: metal ion binding (GO:0046872);;	K02707|1.5e-32|cpap:5878363|K02707 photosystem II cytochrome b559 subunit alpha | (RefSeq) psbE, CapaCp038; photosystem II protein V	Photosynthesis (ko00195)	--	--	Cytochrome b559, alpha (gene psbE) and beta (gene psbF)subunits	Cytochrome b559 subunit alpha OS=Phalaenopsis aphrodite subsp. formosana OX=308872 GN=psbE PE=3 SV=1	C	Energy production and conversion	photosystem II cytochrome b559 subunit alpha [Spatholobus suberectus]
Cyclocarya_paliurus_newGene_13145	574	486	551	753	1152	1291	4.08581	3.16086	3.75116	4.66307	6.73621	8.33152	9.55E-06	1.09002	up	--	--	Cellular Component: integral component of membrane (GO:0016021);; Molecular Function: myosin binding (GO:0017022);;	K11844|5.3e-13|cmo:103483482|K11844 ubiquitin carboxyl-terminal hydrolase 16/45 [EC:3.4.19.12] | (RefSeq) ubiquitin carboxyl-terminal hydrolase 2	--	--	--	Zein-binding	Myosin-binding protein 3 OS=Arabidopsis thaliana OX=3702 GN=MYOB3 PE=1 SV=1	S	Function unknown	myosin-binding protein 3 [Juglans regia]
Cyclocarya_paliurus_newGene_19154	855	1348	723	468	492	472	11.5556	16.813	9.40886	5.87275	5.67476	5.80901	0.00502083	-0.799345	down	[PR]	Inorganic ion transport and metabolism;; General function prediction only	Molecular Function: chlorophyllide a oxygenase [overall] activity (GO:0010277);; Molecular Function: 2 iron, 2 sulfur cluster binding (GO:0051537);;	K13071|7.9e-139|jre:109000632|K13071 pheophorbide a oxygenase [EC:1.14.15.17] | (RefSeq) pheophorbide a oxygenase, chloroplastic-like	Porphyrin and chlorophyll metabolism (ko00860)	--	--	Rieske [2Fe-2S] domain	Pheophorbide a oxygenase, chloroplastic OS=Arabidopsis thaliana OX=3702 GN=PAO PE=1 SV=1	P	Inorganic ion transport and metabolism	pheophorbide a oxygenase, chloroplastic-like [Juglans regia]
Cyclocarya_paliurus_newGene_33521	1356	1608	1490	537	662	681	11.1274	11.4817	12.7553	4.70167	5.31225	5.96725	6.34E-16	-1.06596	down	[L]	Replication, recombination and repair	Molecular Function: DNA binding (GO:0003677);; Molecular Function: DNA-directed DNA polymerase activity (GO:0003887);; Biological Process: DNA-dependent DNA replication (GO:0006261);;	K02335|7.6e-22|gsl:Gasu_17190|K02335 DNA polymerase I [EC:2.7.7.7] | (RefSeq) DNA polymerase I	DNA replication (ko03030);; Base excision repair (ko03410);; Nucleotide excision repair (ko03420);; Homologous recombination (ko03440)	--	--	5'-3' exonuclease, C-terminal SAM fold	--	L	Replication, recombination and repair	DNA polymerase I-like isoform X1 [Juglans regia]
Cyclocarya_paliurus_newGene_31676	960	1042	1071	2622	1619	2030	12.2537	12.2557	12.5545	32.0071	16.9248	24.8737	0.000239423	1.16153	up	--	--	--	--	--	--	--	--	--	S	Function unknown	uncharacterized protein LOC109014533 [Juglans regia]
Cyclocarya_paliurus_newGene_25086	635	724	582	266	153	191	19.3766	20.1663	16.9398	7.03637	3.79332	5.25607	0.000224475	-1.33105	down	--	--	Biological Process: response to reactive oxygen species (GO:0000302);; Biological Process: response to acid chemical (GO:0001101);; Molecular Function: molecular_function (GO:0003674);; Molecular Function: binding (GO:0005488);; Molecular Function: calcium ion binding (GO:0005509);; Cellular Component: cellular_component (GO:0005575);; Cellular Component: intracellular (GO:0005622);; Cellular Com…	K13448|4.5e-55|fve:105351659|K13448 calcium-binding protein CML | (RefSeq) putative calcium-binding protein CML19	Plant-pathogen interaction (ko04626)	[T]	Signal transduction mechanisms	EF hand	Calcium-binding protein CML37 OS=Arabidopsis thaliana OX=3702 GN=CML37 PE=1 SV=1	T	Signal transduction mechanisms	Calcium-binding protein CML38 [Morella rubra]
Cyclocarya_paliurus_newGene_6989	3448	4107	3637	13382	9967	10870	41.8398	45.459	42.1088	140.641	98.6731	118.829	1.10E-11	1.74127	up	[O]	Posttranslational modification, protein turnover, chaperones	Molecular Function: ATP binding (GO:0005524);;	K09490|0.0e+00|jre:109002071|K09490 endoplasmic reticulum chaperone BiP [EC:3.6.4.10] | (RefSeq) endoplasmic reticulum chaperone BiP	Protein export (ko03060);; Protein processing in endoplasmic reticulum (ko04141)	[O]	Posttranslational modification, protein turnover, chaperones	Hsp70 protein	Endoplasmic reticulum chaperone BiP OS=Corylus avellana OX=13451 PE=1 SV=1	O	Posttranslational modification, protein turnover, chaperones	endoplasmic reticulum chaperone BiP [Juglans regia]
Cyclocarya_paliurus_newGene_135	988	1130	1017	254	668	248	10.3633	10.4814	10.1516	2.03925	5.12368	2.07746	0.00145676	-1.18791	down	--	--	--	--	--	--	--	--	--	--	--	uncharacterized protein LOC108998058 [Juglans regia]
Cyclocarya_paliurus_newGene_16456	307	380	332	157	200	202	3.78377	3.79342	3.45047	1.74149	1.54598	2.2916	0.000316181	-0.684438	down	--	--	Biological Process: reproduction (GO:0000003);; Biological Process: developmental process involved in reproduction (GO:0003006);; Molecular Function: molecular_function (GO:0003674);; Molecular Function: structural molecule activity (GO:0005198);; Molecular Function: structural constituent of cytoskeleton (GO:0005200);; Cellular Component: cellular_component (GO:0005575);; Cellular Component: int…	K11340|1.4e-137|jre:108994583|K11340 actin-like protein 6A | (RefSeq) actin-related protein 4-like isoform X1	--	[Z]	Cytoskeleton	Actin	Actin-related protein 4 OS=Oryza sativa subsp. indica OX=39946 GN=ARP4 PE=3 SV=2	Z	Cytoskeleton	actin-related protein 4-like isoform X1 [Juglans regia]
Cyclocarya_paliurus_newGene_22337	266	337	334	104	170	176	4.31878	4.91805	5.28244	1.48649	1.92106	2.68406	0.000747021	-0.867335	down	--	--	Molecular Function: protein binding (GO:0005515);; Biological Process: response to stress (GO:0006950);; Biological Process: biological_process (GO:0008150);; Biological Process: response to temperature stimulus (GO:0009266);; Biological Process: response to cold (GO:0009409);; Biological Process: response to abiotic stimulus (GO:0009628);; Biological Process: response to stimulus (GO:0050896);;	--	--	[R]	General function prediction only	Kelch motif	F-box/kelch-repeat protein SKIP4 OS=Arabidopsis thaliana OX=3702 GN=SKIP4 PE=1 SV=1	S	Function unknown	PREDICTED: F-box/kelch-repeat protein SKIP4-like [Prunus mume]
Cyclocarya_paliurus_newGene_63	624	570	745	236	399	358	7.56693	7.83854	11.7984	3.98155	5.20895	4.75782	0.00115538	-0.793831	down	--		Molecular Function: protein kinase activity (GO:0004672);; Molecular Function: ATP binding (GO:0005524);; Cellular Component: integral component of membrane (GO:0016021);;	K13416|1.5e-67|mdm:103416332|K13416 brassinosteroid insensitive 1-associated receptor kinase 1 [EC:2.7.10.1 2.7.11.1] | (RefSeq) BRASSINOSTEROID INSENSITIVE 1-associated receptor kinase 1-like isoform X1	MAPK signaling pathway - plant (ko04016);; Plant hormone signal transduction (ko04075);; Plant-pathogen interaction (ko04626)	--	--	Protein kinase domain	Probable LRR receptor-like serine/threonine-protein kinase At1g07650 OS=Arabidopsis thaliana OX=3702 GN=At1g07650 PE=1 SV=1	T	Signal transduction mechanisms	probable LRR receptor-like serine/threonine-protein kinase At1g07650 isoform X1 [Juglans regia]
Cyclocarya_paliurus_newGene_13720	225	251	233	115	80	55	2.92813	3.02398	2.91332	1.69089	0.848565	0.628043	0.00527218	-1.14795	down	[J]	Translation, ribosomal structure and biogenesis	Molecular Function: hydrolase activity (GO:0016787);;	K02433|4.8e-44|smo:SELMODRAFT_269599|K02433 aspartyl-tRNA(Asn)/glutamyl-tRNA(Gln) amidotransferase subunit A [EC:6.3.5.6 6.3.5.7] | (RefSeq) hypothetical protein	Aminoacyl-tRNA biosynthesis (ko00970)	[J]	Translation, ribosomal structure and biogenesis	Amidase	Fatty acid amide hydrolase OS=Arabidopsis thaliana OX=3702 GN=FAAH PE=1 SV=1	J	Translation, ribosomal structure and biogenesis	fatty acid amide hydrolase-like isoform X2 [Juglans regia]
qql_123722	67	54	60	169	175	161	4.24119	3.14122	3.59636	9.31252	9.09197	9.2377	6.43E-07	1.5481	up	[J]	Translation, ribosomal structure and biogenesis	Molecular Function: structural constituent of ribosome (GO:0003735);; Biological Process: translation (GO:0006412);; Cellular Component: chloroplast (GO:0009507);; Cellular Component: small ribosomal subunit (GO:0015935);; Molecular Function: rRNA binding (GO:0019843);;	K02992|7.6e-80|jre:26380789|K02992 small subunit ribosomal protein S7 | (RefSeq) rps7, AT063_gp019; ribosomal protein S7	Ribosome (ko03010)	[J]	Translation, ribosomal structure and biogenesis	Ribosomal protein S7p/S5e	30S ribosomal protein S7, chloroplastic OS=Eucalyptus globulus subsp. globulus OX=71271 GN=rps7-A PE=3 SV=1	J	Translation, ribosomal structure and biogenesis	ribosomal protein S7 [Juglans regia]
Cyclocarya_paliurus_newGene_29437	368	850	70	88	25	54	7.91065	19.0801	1.70778	1.94932	0.511199	1.23127	0.00632072	-1.69558	down	--	--	--	K04728|1.5e-10|qsu:112019333|K04728 serine-protein kinase ATM [EC:2.7.11.1] | (RefSeq) serine/threonine-protein kinase ATM-like	Homologous recombination (ko03440)	--	--	--	--	--	--	hypothetical protein F2P56_013842 [Juglans regia]
Cyclocarya_paliurus_newGene_2121	775	602	550	828	1564	1327	8.3832	6.02695	5.74511	8.55091	13.7938	13.1011	0.000227569	1.02444	up	[T]	Signal transduction mechanisms	Molecular Function: protein kinase activity (GO:0004672);; Molecular Function: ATP binding (GO:0005524);;	K00924|7.6e-194|egr:104453226|K00924 kinase [EC:2.7.1.-] | (RefSeq) CDPK-related kinase 5	--	[T]	Signal transduction mechanisms	Protein kinase domain	CDPK-related kinase 5 OS=Arabidopsis thaliana OX=3702 GN=CRK5 PE=2 SV=1	T	Signal transduction mechanisms	CDPK-related kinase 5-like [Juglans regia]
Cyclocarya_paliurus_newGene_30687	1432	1643	1621	2428	2684	2579	23.283	24.3641	25.1591	34.1955	35.6166	37.7848	4.05E-11	0.876387	up	[O]	Posttranslational modification, protein turnover, chaperones	Molecular Function: peptidyl-prolyl cis-trans isomerase activity (GO:0003755);;	--	--	--	--	--	Peptidyl-prolyl cis-trans isomerase CYP37, chloroplastic OS=Arabidopsis thaliana OX=3702 GN=CYP37 PE=1 SV=3	O	Posttranslational modification, protein turnover, chaperones	peptidyl-prolyl cis-trans isomerase CYP37, chloroplastic isoform X2 [Juglans regia]
Cyclocarya_paliurus_newGene_16409	732	842	758	880	1074	1307	8.81075	9.86072	8.67132	9.94562	10.6094	14.6895	0.00106678	0.635243	up	--	--	Molecular Function: DNA binding (GO:0003677);; Cellular Component: nucleus (GO:0005634);; Biological Process: regulation of transcription, DNA-templated (GO:0006355);;	K20043|1.5e-24|aip:107640400|K20043 clathrin coat assembly protein AP180 | (RefSeq) putative clathrin assembly protein At5g35200	--	--	--	Dof domain, zinc finger	Dof zinc finger protein DOF5.4 OS=Arabidopsis thaliana OX=3702 GN=DOF5.4 PE=2 SV=2	K	Transcription	dof zinc finger protein DOF5.4-like [Juglans regia]
Cyclocarya_paliurus_newGene_9583	92	138	77	0	14	5	2.44731	3.37025	1.94833	0	0.285264	0.10595	0.000551676	-2.2059	down	--	--	Cellular Component: plasma membrane (GO:0005886);; Cellular Component: integral component of membrane (GO:0016021);;	K20855|1.4e-09|dzi:111275668|K20855 beta-1,3-galactosyltransferase 1/2/3/4/5/7/8 [EC:2.4.1.-] | (RefSeq) probable beta-1,3-galactosyltransferase 4 isoform X1	--	--	--	Domain of unknown function (DUF588)	CASP-like protein 2B1 OS=Ricinus communis OX=3988 GN=RCOM_0864260 PE=2 SV=1	S	Function unknown	CASP-like protein 2B2 [Juglans regia]
Cyclocarya_paliurus_newGene_6041	13120	11673	13133	18062	18308	17151	206.071	167.375	196.946	245.871	239.15	241.94	0.000561464	0.655082	up	[G]	Carbohydrate transport and metabolism	Molecular Function: phosphoglycerate kinase activity (GO:0004618);; Biological Process: glycolytic process (GO:0006096);;	K00927|4.3e-262|jre:109011250|K00927 phosphoglycerate kinase [EC:2.7.2.3] | (RefSeq) phosphoglycerate kinase, chloroplastic	Glycolysis / Gluconeogenesis (ko00010);; Carbon fixation in photosynthetic organisms (ko00710);; Carbon metabolism (ko01200);; Biosynthesis of amino acids (ko01230)	[G]	Carbohydrate transport and metabolism	Phosphoglycerate kinase	Phosphoglycerate kinase, chloroplastic OS=Nicotiana tabacum OX=4097 PE=2 SV=1	G	Carbohydrate transport and metabolism	hypothetical protein F2P56_003957, partial [Juglans regia]
Cyclocarya_paliurus_newGene_410	621	524	738	1098	918	910	15.3226	11.5685	17.2434	23.4851	18.2617	20.0962	0.00730188	0.777626	up	--	--	Biological Process: metal ion transport (GO:0030001);; Molecular Function: metal ion binding (GO:0046872);;	--	--	--	--	--	--	--	--	pollen-specific leucine-rich repeat extensin-like protein 2 isoform X1 [Juglans regia]
Cyclocarya_paliurus_newGene_29602	64	90	72	95	164	114	1.60262	2.05293	1.70915	2.05932	3.35668	2.56381	0.00763745	0.822703	up	--	--	Molecular Function: protein dimerization activity (GO:0046983);;	--	--	--	--	--	Transcription factor bHLH148 OS=Arabidopsis thaliana OX=3702 GN=BHLH148 PE=1 SV=1	S	Function unknown	transcription factor bHLH148-like [Juglans regia]
Cyclocarya_paliurus_newGene_38246	273	240	353	534	652	417	2.75115	2.22615	3.89026	4.36033	5.45003	3.95988	0.000931939	0.991007	up	--	--	Molecular Function: ligase activity (GO:0016874);; Molecular Function: ubiquitin protein ligase activity (GO:0061630);;	K15685|1.3e-235|jre:109004202|K15685 E3 ubiquitin-protein ligase Hakai [EC:2.3.2.27] | (RefSeq) E3 ubiquitin-protein ligase HAKAI homolog	--	[O]	Posttranslational modification, protein turnover, chaperones	--	E3 ubiquitin-protein ligase HAKAI homolog OS=Arabidopsis thaliana OX=3702 GN=HAKAI PE=1 SV=1	O	Posttranslational modification, protein turnover, chaperones	E3 ubiquitin-protein ligase HAKAI homolog [Juglans regia]
Cyclocarya_paliurus_newGene_38424	2272	3522	2147	983	393	329	28.8864	40.8632	26.0544	10.818	4.07266	3.76875	0.000671095	-1.63391	down	[O]	Posttranslational modification, protein turnover, chaperones	Molecular Function: ATP binding (GO:0005524);;	K03283|0.0e+00|jre:108999011|K03283 heat shock 70kDa protein 1/2/6/8 | (RefSeq) heat shock cognate 70 kDa protein 2-like	Spliceosome (ko03040);; Protein processing in endoplasmic reticulum (ko04141);; Endocytosis (ko04144)	[O]	Posttranslational modification, protein turnover, chaperones	Hsp70 protein	Heat shock cognate 70 kDa protein 2 OS=Solanum lycopersicum OX=4081 GN=HSC-2 PE=2 SV=1	O	Posttranslational modification, protein turnover, chaperones	heat shock cognate 70 kDa protein 2 [Juglans regia]
Cyclocarya_paliurus_newGene_9078	1100	675	815	1825	1705	1595	11.2423	7.036	7.83854	16.0993	15.3076	13.71	0.000456522	1.08215	up	[IQ]	Lipid transport and metabolism;; Secondary metabolites biosynthesis, transport and catabolism	Molecular Function: ligase activity (GO:0016874);;	K14760|5.2e-196|jre:109020947|K14760 acyl-activating enzyme 14 [EC:6.2.1.26] | (RefSeq) 2-succinylbenzoate--CoA ligase, chloroplastic/peroxisomal isoform X1	Ubiquinone and other terpenoid-quinone biosynthesis (ko00130)	[I]	Lipid transport and metabolism	AMP-binding enzyme	2-succinylbenzoate--CoA ligase, chloroplastic/peroxisomal OS=Arabidopsis thaliana OX=3702 GN=AAE14 PE=1 SV=1	I	Lipid transport and metabolism	2-succinylbenzoate--CoA ligase, chloroplastic/peroxisomal isoform X2 [Juglans regia]
Cyclocarya_paliurus_newGene_34149	308	240	313	101	159	111	4.43667	2.9639	4.35538	0.981544	1.74261	1.32182	0.000476143	-1.0164	down	--	--	Molecular Function: translation initiation factor activity (GO:0003743);; Biological Process: DNA-templated transcription, initiation (GO:0006352);; Molecular Function: protein heterodimerization activity (GO:0046982);;	K03133|8.4e-44|jre:109001979|K03133 transcription initiation factor TFIID subunit 9B | (RefSeq) transcription initiation factor TFIID subunit 9	Basal transcription factors (ko03022)	[K]	Transcription	Transcription initiation factor IID, 31kD subunit	Transcription initiation factor TFIID subunit 9 OS=Arabidopsis thaliana OX=3702 GN=TAF9 PE=1 SV=1	K	Transcription	transcription initiation factor TFIID subunit 9 [Juglans regia]
Cyclocarya_paliurus_newGene_8033	660	836	787	1937	2806	1852	8.41637	9.39108	9.60182	20.9239	29.3523	21.4245	4.60E-19	1.65505	up	--	--	Biological Process: lipid metabolic process (GO:0006629);; Molecular Function: phosphoric diester hydrolase activity (GO:0008081);;	--	--	[C]	Energy production and conversion	Glycerophosphoryl diester phosphodiesterase family	Glycerophosphodiester phosphodiesterase GDPDL5 OS=Arabidopsis thaliana OX=3702 GN=GDPDL5 PE=2 SV=1	C	Energy production and conversion	glycerophosphodiester phosphodiesterase GDPDL3-like [Juglans regia]
Cyclocarya_paliurus_newGene_26694	322	228	308	527	721	377	4.5451	2.82958	3.99542	6.25491	8.13486	4.64722	0.00327572	0.991003	up	[R]	General function prediction only	Cellular Component: integral component of membrane (GO:0016021);;	K16302|1.4e-229|jre:108995747|K16302 metal transporter CNNM | (RefSeq) DUF21 domain-containing protein At2g14520-like isoform X1	--	[S]	Function unknown	Cyclin M transmembrane N-terminal domain	DUF21 domain-containing protein At2g14520 OS=Arabidopsis thaliana OX=3702 GN=CBSDUF3 PE=2 SV=2	S	Function unknown	DUF21 domain-containing protein At2g14520-like isoform X1 [Juglans regia]
Cyclocarya_paliurus_newGene_23230	722	692	746	1335	1212	1084	11.2644	9.84043	11.304	18.9008	16.0419	15.8737	0.000150689	0.900336	up	[L]	Replication, recombination and repair	Molecular Function: nucleic acid binding (GO:0003676);; Molecular Function: helicase activity (GO:0004386);; Molecular Function: ATP binding (GO:0005524);;	K12812|6.1e-97|jre:109013901|K12812 ATP-dependent RNA helicase UAP56/SUB2 [EC:3.6.4.13] | (RefSeq) DEAD-box ATP-dependent RNA helicase 15-like	RNA transport (ko03013);; mRNA surveillance pathway (ko03015);; Spliceosome (ko03040)	[A]	RNA processing and modification	Helicase conserved C-terminal domain	DEAD-box ATP-dependent RNA helicase 15 OS=Arabidopsis thaliana OX=3702 GN=RH15 PE=1 SV=3	A	RNA processing and modification	DEAD-box ATP-dependent RNA helicase 15-like [Juglans regia]
Cyclocarya_paliurus_newGene_20392	86	91	97	0	0	0	1.60029	1.5336	1.71654	0	0	0	8.23E-16	-4.7691	down	--	--	Cellular Component: integral component of membrane (GO:0016021);; Molecular Function: metal ion binding (GO:0046872);; Biological Process: oxidation-reduction process (GO:0055114);;	--	--	[T]	Signal transduction mechanisms	Eukaryotic cytochrome b561	Cytochrome b561 and DOMON domain-containing protein At3g07570 OS=Arabidopsis thaliana OX=3702 GN=At3g07570 PE=2 SV=1	T	Signal transduction mechanisms	cytochrome b561 and DOMON domain-containing protein At3g07570 [Juglans regia]
Cyclocarya_paliurus_newGene_34452	36	95	84	3	20	15	0.487507	1.2066	1.11018	0.026808	0.226908	0.18979	0.00487609	-1.66571	down	--	--	Cellular Component: host cell nucleus (GO:0042025);;	K06627|2.0e-256|jre:109008636|K06627 cyclin-A | (RefSeq) cyclin-A2-4-like isoform X2	--	[D]	Cell cycle control, cell division, chromosome partitioning	Cyclin, N-terminal domain	Cyclin-A2-4 OS=Arabidopsis thaliana OX=3702 GN=CYCA2-4 PE=2 SV=1	D	Cell cycle control, cell division, chromosome partitioning	cyclin-A2-4-like isoform X1 [Juglans regia]
Cyclocarya_paliurus_newGene_6743	188	267	233	234	362	365	6.0977	7.9401	7.41812	6.72928	9.72842	10.8158	0.00955634	0.6188	up	--	--	Cellular Component: integral component of membrane (GO:0016021);;	--	--	--	--	--	--	--	--	uncharacterized protein LOC108982613 [Juglans regia]
Cyclocarya_paliurus_newGene_23350	1125	1590	1144	412	745	758	5.61452	7.25311	5.44974	1.99214	3.01506	3.43628	0.00133097	-0.824813	down	[R]	General function prediction only	Molecular Function: ARF guanyl-nucleotide exchange factor activity (GO:0005086);; Biological Process: regulation of ARF protein signal transduction (GO:0032012);;	K18442|0.0e+00|jre:108980487|K18442 brefeldin A-inhibited guanine nucleotide-exchange protein | (RefSeq) brefeldin A-inhibited guanine nucleotide-exchange protein 2-like	Endocytosis (ko04144)	[U]	Intracellular trafficking, secretion, and vesicular transport	Sec7 domain	Brefeldin A-inhibited guanine nucleotide-exchange protein 2 OS=Arabidopsis thaliana OX=3702 GN=BIG2 PE=2 SV=1	L	Replication, recombination and repair	brefeldin A-inhibited guanine nucleotide-exchange protein 2-like [Juglans regia]
Cyclocarya_paliurus_newGene_3808	1548	1121	1338	2806	1983	2283	21.4112	14.1487	17.6593	33.6283	22.3788	28.4564	0.00285277	0.945369	up	[O]	Posttranslational modification, protein turnover, chaperones	Molecular Function: ATP binding (GO:0005524);; Cellular Component: cytoplasm (GO:0005737);; Biological Process: protein folding (GO:0006457);; Molecular Function: unfolded protein binding (GO:0051082);;	K09497|1.1e-300|jre:108990809|K09497 T-complex protein 1 subunit epsilon | (RefSeq) T-complex protein 1 subunit epsilon	--	[O]	Posttranslational modification, protein turnover, chaperones	TCP-1/cpn60 chaperonin family	T-complex protein 1 subunit epsilon OS=Arabidopsis thaliana OX=3702 GN=CCT5 PE=1 SV=1	O	Posttranslational modification, protein turnover, chaperones	T-complex protein 1 subunit epsilon [Juglans regia]
Cyclocarya_paliurus_newGene_7262	97	194	140	25	33	58	1.08031	1.8436	1.35148	0.47752	0.590479	0.830375	0.00118214	-1.47073	down	--	--	Molecular Function: protein serine/threonine kinase activity (GO:0004674);; Molecular Function: ATP binding (GO:0005524);; Cellular Component: integral component of membrane (GO:0016021);; Molecular Function: carbohydrate binding (GO:0030246);; Biological Process: recognition of pollen (GO:0048544);;	--	--	--	--	S-locus glycoprotein domain	G-type lectin S-receptor-like serine/threonine-protein kinase At4g27290 OS=Arabidopsis thaliana OX=3702 GN=At4g27290 PE=3 SV=4	T	Signal transduction mechanisms	G-type lectin S-receptor-like serine/threonine-protein kinase At4g27290 isoform X1 [Juglans regia]
Cyclocarya_paliurus_newGene_5960	469	526	537	156	231	173	4.55524	4.68126	4.86349	1.80667	1.85859	1.51965	9.21E-12	-1.26878	down	--		Molecular Function: protein kinase activity (GO:0004672);; Molecular Function: ATP binding (GO:0005524);; Molecular Function: polysaccharide binding (GO:0030247);;	K00924|2.1e-46|ath:AT1G24650|K00924 kinase [EC:2.7.1.-] | (RefSeq) Leucine-rich repeat protein kinase family protein	--	--	--	Protein kinase domain	Rust resistance kinase Lr10 OS=Triticum aestivum OX=4565 GN=LRK10 PE=2 SV=1	T	Signal transduction mechanisms	rust resistance kinase Lr10-like isoform X3 [Juglans regia]
Cyclocarya_paliurus_newGene_1113	313	360	521	3009	1496	1553	4.0621	4.26561	6.45662	33.8671	15.8602	18.1712	7.60E-08	2.2661	up	[DPM]	Cell cycle control, cell division, chromosome partitioning;; Inorganic ion transport and metabolism;; Cell wall/membrane/envelope biogenesis	Molecular Function: copper ion binding (GO:0005507);; Biological Process: lignin catabolic process (GO:0046274);; Cellular Component: apoplast (GO:0048046);; Molecular Function: hydroquinone:oxygen oxidoreductase activity (GO:0052716);;	K05909|0.0e+00|jre:108985630|K05909 laccase [EC:1.10.3.2] | (RefSeq) laccase-14-like	--	[Q]	Secondary metabolites biosynthesis, transport and catabolism	Multicopper oxidase	Laccase-14 OS=Arabidopsis thaliana OX=3702 GN=LAC14 PE=2 SV=1	Q	Secondary metabolites biosynthesis, transport and catabolism	laccase-14-like [Juglans regia]
Cyclocarya_paliurus_newGene_17934	20	48	68	0	0	0	0.452049	0.711803	1.0469	0	0	0	3.87E-06	-2.98614	down	[QV]	Secondary metabolites biosynthesis, transport and catabolism;; Defense mechanisms	Molecular Function: monooxygenase activity (GO:0004497);; Molecular Function: iron ion binding (GO:0005506);; Cellular Component: integral component of membrane (GO:0016021);; Molecular Function: oxidoreductase activity, acting on paired donors, with incorporation or reduction of molecular oxygen (GO:0016705);; Molecular Function: heme binding (GO:0020037);;	K20666|1.3e-63|ghi:107896320|K20666 gibberellin 13-oxidase [EC:1.14.-.-] | (RefSeq) cytochrome P450 714B2-like	--	[QI]	Secondary metabolites biosynthesis, transport and catabolism;; Lipid transport and metabolism	Cytochrome P450	Cytochrome P450 714C2 OS=Oryza sativa subsp. japonica OX=39947 GN=CYP714C2 PE=2 SV=1	--	--	cytochrome P450 714C2-like [Juglans regia]
Cyclocarya_paliurus_newGene_1909	533	428	585	217	157	132	9.0727	6.37773	8.48724	2.86751	2.44063	1.82218	0.000431143	-1.29212	down	[J]	Translation, ribosomal structure and biogenesis	Cellular Component: integral component of membrane (GO:0016021);;	K01426|2.8e-138|atr:18440530|K01426 amidase [EC:3.5.1.4] | (RefSeq) amidase 1 isoform X1	Arginine and proline metabolism (ko00330);; Phenylalanine metabolism (ko00360);; Tryptophan metabolism (ko00380)	[J]	Translation, ribosomal structure and biogenesis	Amidase	Outer envelope protein 64, mitochondrial OS=Arabidopsis thaliana OX=3702 GN=OM64 PE=1 SV=1	J	Translation, ribosomal structure and biogenesis	outer envelope protein 64, mitochondrial [Juglans regia]
Cyclocarya_paliurus_newGene_8463	380	589	588	0	0	0	7.34915	11.3721	11.7927	0	0	0	1.43E-43	-7.16036	down	--	--	Biological Process: response to red or far red light (GO:0009639);;	K05909|4.0e-13|oeu:111404394|K05909 laccase [EC:1.10.3.2] | (RefSeq) laccase-4-like	--	--	--	--	Protein FAR-RED-ELONGATED HYPOCOTYL 1-LIKE OS=Arabidopsis thaliana OX=3702 GN=FHL PE=1 SV=1	--	--	protein FAR-RED-ELONGATED HYPOCOTYL 1-LIKE-like isoform X2 [Juglans regia]
Cyclocarya_paliurus_newGene_32935	107	165	212	315	676	540	0.914225	0.510656	0.932323	0.94082	2.23768	2.3247	2.72E-06	1.65631	up	--	--	Molecular Function: nucleic acid binding (GO:0003676);; Biological Process: DNA integration (GO:0015074);;	K01303|3.1e-262|fve:101311565|K01303 acylaminoacyl-peptidase [EC:3.4.19.1] | (RefSeq) uncharacterized LOC101311565	--	[R]	General function prediction only	RNase H-like domain found in reverse transcriptase	Uncharacterized mitochondrial protein AtMg00860 OS=Arabidopsis thaliana OX=3702 GN=AtMg00860 PE=4 SV=1	L	Replication, recombination and repair	LOW QUALITY PROTEIN: uncharacterized protein LOC118037487 [Populus alba]
Cyclocarya_paliurus_newGene_28789	94	76	90	24	28	37	1.24771	0.873914	1.02853	0.216408	0.385827	0.46659	0.00171072	-1.24362	down	--	--	Biological Process: phosphatidylserine biosynthetic process (GO:0006659);; Cellular Component: integral component of membrane (GO:0016021);; Molecular Function: transferase activity (GO:0016740);;	K08730|7.8e-138|jre:109012506|K08730 phosphatidylserine synthase 2 [EC:2.7.8.29] | (RefSeq) CDP-diacylglycerol--serine O-phosphatidyltransferase 1-like	Glycerophospholipid metabolism (ko00564)	[I]	Lipid transport and metabolism	Phosphatidyl serine synthase	CDP-diacylglycerol--serine O-phosphatidyltransferase 1 OS=Arabidopsis thaliana OX=3702 GN=PSS1 PE=1 SV=1	I	Lipid transport and metabolism	CDP-diacylglycerol--serine O-phosphatidyltransferase 1-like [Juglans regia]
Cyclocarya_paliurus_newGene_7842	536	634	394	751	898	729	5.31655	6.64251	3.94234	7.03848	8.2099	7.77613	0.00245347	0.746499	up	[M]	Cell wall/membrane/envelope biogenesis	Molecular Function: protein kinase activity (GO:0004672);; Molecular Function: ATP binding (GO:0005524);; Cellular Component: integral component of membrane (GO:0016021);;	K13430|5.3e-53|sbi:8056791|K13430 serine/threonine-protein kinase PBS1 [EC:2.7.11.1] | (RefSeq) serine/threonine-protein kinase PBS1	Plant-pathogen interaction (ko04626)	[T]	Signal transduction mechanisms	Protein tyrosine and serine/threonine kinase	Calcium/calmodulin-regulated receptor-like kinase 1 OS=Arabidopsis thaliana OX=3702 GN=CRLK1 PE=1 SV=1	T	Signal transduction mechanisms	calcium/calmodulin-regulated receptor-like kinase 1 [Juglans regia]
Cyclocarya_paliurus_newGene_26070	8559	10528	13985	16189	24856	24719	163.307	279.353	240.947	316.215	476.271	649.669	3.50E-06	1.10601	up	--	--	--	--	--	--	--	Polyketide cyclase / dehydrase and lipid transport	--	S	Function unknown	hypothetical protein F2P56_025938 [Juglans regia]
Cyclocarya_paliurus_newGene_34488	415	488	673	37	185	86	3.24253	3.30338	4.69791	0.293142	1.23292	0.618767	7.99E-05	-1.89418	down	--	--	Molecular Function: inorganic anion exchanger activity (GO:0005452);; Cellular Component: integral component of membrane (GO:0016021);;	K24194|0.0e+00|jre:108996065|K24194 boron transporter | (RefSeq) boron transporter 4-like	--	[P]	Inorganic ion transport and metabolism	HCO3- transporter family	Boron transporter 4 OS=Arabidopsis thaliana OX=3702 GN=BOR4 PE=2 SV=1	P	Inorganic ion transport and metabolism	boron transporter 4-like [Juglans regia]
Cyclocarya_paliurus_newGene_14462	63	64	107	145	136	685	1.25783	1.17771	2.0488	2.59101	2.24647	12.5563	0.00521397	1.60795	up	--	--	--	--	--	--	--	--	--	--	--	hypothetical protein F2P56_001859 [Juglans regia]
Cyclocarya_paliurus_newGene_5009	4256	4229	5150	894	1618	1276	30.6383	28.0406	35.2332	5.5032	9.38501	8.17334	8.20E-16	-1.66477	down	--	--	Cellular Component: integral component of membrane (GO:0016021);;	K13466|2.8e-87|zju:107423984|K13466 EIX receptor 1/2 | (RefSeq) receptor-like protein EIX2	Plant-pathogen interaction (ko04626)	--	--	Leucine rich repeat	Receptor-like protein EIX2 OS=Solanum lycopersicum OX=4081 GN=EIX2 PE=1 SV=2	P	Inorganic ion transport and metabolism	hypothetical protein FH972_016313 [Carpinus fangiana]
Cyclocarya_paliurus_newGene_36552	408	302	309	1215	644	911	11.5287	7.56174	8.27923	29.7697	14.4877	23.1631	0.000153431	1.48269	up	--	--	Molecular Function: structural constituent of ribosome (GO:0003735);; Cellular Component: ribosome (GO:0005840);; Biological Process: translation (GO:0006412);;	K02883|1.3e-67|jre:108980661|K02883 large subunit ribosomal protein L18e | (RefSeq) 60S ribosomal protein L18-2-like	Ribosome (ko03010)	[J]	Translation, ribosomal structure and biogenesis	Ribosomal protein 60S L18 and 50S L18e	60S ribosomal protein L18-2 OS=Arabidopsis thaliana OX=3702 GN=RPL18B PE=1 SV=2	J	Translation, ribosomal structure and biogenesis	60S ribosomal protein L18-2-like [Juglans regia]
Cyclocarya_paliurus_newGene_1774	101	122	78	1919	549	1327	1.32717	1.47197	0.99419	23.6358	6.10156	16.7387	4.79E-11	3.22353	up	--	--	--	--	--	--	--	Protein of unknown function (DUF1005)	--	S	Function unknown	hypothetical protein F2P56_028877, partial [Juglans regia]
Cyclocarya_paliurus_newGene_8884	1496	1755	1443	3749	2215	2228	44.9329	48.3152	42.2724	98.2714	54.2249	60.8916	0.00653157	0.944986	up	--	--	Molecular Function: calcium ion binding (GO:0005509);; Biological Process: calcium-mediated signaling (GO:0019722);;	K02183|7.2e-27|cann:107843452|K02183 calmodulin | (RefSeq) calmodulin-2/4-like	MAPK signaling pathway - plant (ko04016);; Phosphatidylinositol signaling system (ko04070);; Plant-pathogen interaction (ko04626)	[T]	Signal transduction mechanisms	EF hand	Calmodulin OS=Triticum aestivum OX=4565 PE=1 SV=3	E	Amino acid transport and metabolism	hypothetical protein DCAR_018971 [Daucus carota subsp. sativus]
Cyclocarya_paliurus_newGene_23962	138	212	185	6	57	38	2.16483	3.27081	2.75535	0.075983	0.741082	0.516226	0.0026238	-1.70945	down	--	--	Biological Process: response to red or far red light (GO:0009639);; Biological Process: negative gravitropism (GO:0009959);;	--	--	--	--	--	--	S	Function unknown	uncharacterized protein LOC108992040 isoform X1 [Juglans regia]
Cyclocarya_paliurus_newGene_22727	1837	1810	1577	534	297	229	44.2499	39.7815	36.2456	11.1312	5.82921	4.96428	7.44E-06	-1.84183	down	[J]	Translation, ribosomal structure and biogenesis	Molecular Function: RNA binding (GO:0003723);; Molecular Function: structural constituent of ribosome (GO:0003735);; Biological Process: translation (GO:0006412);; Cellular Component: small ribosomal subunit (GO:0015935);;	K02958|2.0e-80|jre:108983534|K02958 small subunit ribosomal protein S15e | (RefSeq) 40S ribosomal protein S15	Ribosome (ko03010)	[J]	Translation, ribosomal structure and biogenesis	Ribosomal protein S19	40S ribosomal protein S15 OS=Picea mariana OX=3335 GN=RPS15 PE=2 SV=1	J	Translation, ribosomal structure and biogenesis	40S ribosomal protein S15 [Juglans regia]
Cyclocarya_paliurus_newGene_13610	179	231	236	214	527	838	2.03111	2.38878	2.55377	2.10273	4.89431	8.61659	0.00570642	1.23097	up	[R]	General function prediction only	Molecular Function: RNA binding (GO:0003723);; Cellular Component: mRNA cleavage and polyadenylation specificity factor complex (GO:0005847);; Biological Process: mRNA polyadenylation (GO:0006378);; Biological Process: mRNA cleavage (GO:0006379);;	K14402|0.0e+00|jre:108998624|K14402 cleavage and polyadenylation specificity factor subunit 2 | (RefSeq) cleavage and polyadenylation specificity factor subunit 2	mRNA surveillance pathway (ko03015)	[A]	RNA processing and modification	Metallo-beta-lactamase superfamily domain	Cleavage and polyadenylation specificity factor subunit 2 OS=Arabidopsis thaliana OX=3702 GN=CPSF100 PE=1 SV=2	A	RNA processing and modification	cleavage and polyadenylation specificity factor subunit 2 [Juglans regia]
Cyclocarya_paliurus_newGene_34527	1362	1415	1407	2049	2333	2002	19.8229	18.7955	19.7169	25.7503	27.2761	26.4233	9.36E-08	0.769597	up	[L]	Replication, recombination and repair	Molecular Function: nucleic acid binding (GO:0003676);; Molecular Function: helicase activity (GO:0004386);; Molecular Function: ATP binding (GO:0005524);;	K12812|1.4e-88|jre:109013901|K12812 ATP-dependent RNA helicase UAP56/SUB2 [EC:3.6.4.13] | (RefSeq) DEAD-box ATP-dependent RNA helicase 15-like	RNA transport (ko03013);; mRNA surveillance pathway (ko03015);; Spliceosome (ko03040)	[A]	RNA processing and modification	DEAD/DEAH box helicase	DEAD-box ATP-dependent RNA helicase 15 OS=Arabidopsis thaliana OX=3702 GN=RH15 PE=1 SV=3	A	RNA processing and modification	hypothetical protein F2P56_016634 [Juglans regia]
Cyclocarya_paliurus_newGene_14717	294	300	355	354	1027	1062	6.68466	6.2223	7.71861	6.97448	19.1091	21.8008	0.000589693	1.33434	up	--	--	Molecular Function: molecular_function (GO:0003674);; Molecular Function: catalytic activity (GO:0003824);; Cellular Component: cellular_component (GO:0005575);; Cellular Component: intracellular (GO:0005622);; Cellular Component: cell (GO:0005623);; Cellular Component: cytoplasm (GO:0005737);; Cellular Component: vacuole (GO:0005773);; Cellular Component: Golgi apparatus (GO:0005794);; Cellular …	K23877|9.1e-42|brp:103831563|K23877 xyloglucan O-acetyltransferase | (RefSeq) protein ALTERED XYLOGLUCAN 4	--	--	--	GDSL/SGNH-like Acyl-Esterase family found in Pmr5 and Cas1p	Protein trichome birefringence-like 39 OS=Arabidopsis thaliana OX=3702 GN=TBL39 PE=2 SV=1	S	Function unknown	protein trichome birefringence-like 39 [Juglans regia]
Cyclocarya_paliurus_newGene_3897	933	1059	1069	581	526	559	6.7971	7.28194	7.69684	3.64202	3.05642	3.79323	0.00153206	-0.672627	down	--	--	Molecular Function: molecular_function (GO:0003674);; Molecular Function: catalytic activity (GO:0003824);; Molecular Function: protein kinase activity (GO:0004672);; Molecular Function: protein serine/threonine kinase activity (GO:0004674);; Molecular Function: protein binding (GO:0005515);; Biological Process: cellular protein modification process (GO:0006464);; Biological Process: protein phos…	--	--	[R]	General function prediction only	Leucine rich repeat	Plant intracellular Ras-group-related LRR protein 3 OS=Arabidopsis thaliana OX=3702 GN=PIRL3 PE=2 SV=1	S	Function unknown	hypothetical protein F2P56_030599, partial [Juglans regia]
Cyclocarya_paliurus_newGene_2232	914	997	889	3456	2384	2522	16.4857	16.474	15.4642	54.9206	35.4603	41.5805	9.29E-09	1.68771	up	--	--	Molecular Function: RNA binding (GO:0003723);;	K13195|2.2e-09|jre:109019694|K13195 cold-inducible RNA-binding protein | (RefSeq) glycine-rich RNA-binding protein-like	--	[R]	General function prediction only	--	Glycine-rich RNA-binding protein OS=Daucus carota OX=4039 PE=2 SV=1	A	RNA processing and modification	hypothetical protein F2P56_036462, partial [Juglans regia]
Cyclocarya_paliurus_newGene_19746	78	47	258	0	0	0	0.682903	0.368262	2.30523	0	0	0	7.00E-08	-3.46781	down	[K]	Transcription	Biological Process: defense response (GO:0006952);; Molecular Function: ADP binding (GO:0043531);;	K13457|5.5e-112|qsu:112007111|K13457 disease resistance protein RPM1 | (RefSeq) disease resistance protein RPM1-like	Plant-pathogen interaction (ko04626)	[T]	Signal transduction mechanisms	NB-ARC domain	Putative disease resistance protein At1g50180 OS=Arabidopsis thaliana OX=3702 GN=At1g50180 PE=3 SV=2	T	Signal transduction mechanisms	putative disease resistance protein At1g50180 [Juglans regia]
Cyclocarya_paliurus_newGene_37764	265	328	237	332	523	365	2.02786	2.49078	1.92632	2.21307	3.24931	2.48239	0.00294557	0.686739	up	--	--	--	--	--	--	--	--	--	S	Function unknown	uncharacterized protein LOC109006829 isoform X1 [Juglans regia]
Cyclocarya_paliurus_newGene_8029	1882	2679	2678	552	1516	765	16.8325	25.2224	21.1121	6.11853	13.0415	6.28233	0.000648674	-1.14356	down	[K]	Transcription	Biological Process: signal transduction (GO:0007165);; Molecular Function: ADP binding (GO:0043531);;	K00695|1.2e-141|mtr:MTR_6g478030|K00695 sucrose synthase [EC:2.4.1.13] | (RefSeq) sucrose synthase	Starch and sucrose metabolism (ko00500)	--	--	TIR domain	Disease resistance protein RPV1 OS=Vitis rotundifolia OX=103349 GN=RPV1 PE=1 SV=1	T	Signal transduction mechanisms	disease resistance protein RPV1-like [Juglans regia]
Cyclocarya_paliurus_newGene_34137	90	72	70	177	204	428	1.30775	0.962077	0.971204	2.2417	2.4381	5.65455	9.28E-05	1.70286	up	--	--	--	--	--	--	--	Protein of unknown function (DUF1677)	--	S	Function unknown	uncharacterized protein LOC109001972 [Juglans regia]
Cyclocarya_paliurus_newGene_5384	0	0	0	32	33	26	0	0	0	0.502359	0.482301	0.416406	6.96E-07	3.18698	up	[QV]	Secondary metabolites biosynthesis, transport and catabolism;; Defense mechanisms	Molecular Function: monooxygenase activity (GO:0004497);; Molecular Function: iron ion binding (GO:0005506);; Cellular Component: integral component of membrane (GO:0016021);; Molecular Function: oxidoreductase activity, acting on paired donors, with incorporation or reduction of molecular oxygen (GO:0016705);; Molecular Function: heme binding (GO:0020037);;	K20617|6.7e-198|jre:108986006|K20617 cytochrome P450 family 71 subfamily A | (RefSeq) cytochrome P450 71A1-like	--	[Q]	Secondary metabolites biosynthesis, transport and catabolism	Cytochrome P450	Phenylacetaldehyde oxime monooxygenase CYP71AN24 OS=Prunus mume OX=102107 GN=CYP71AN24 PE=1 SV=1	Q	Secondary metabolites biosynthesis, transport and catabolism	cytochrome P450 71A1-like [Juglans regia]
Cyclocarya_paliurus_newGene_16961	391	535	486	622	723	575	3.41502	4.22105	4.1087	4.838	4.77524	4.80168	0.00198125	0.605459	up	--	--	Molecular Function: nucleic acid binding (GO:0003676);; Molecular Function: zinc ion binding (GO:0008270);; Biological Process: DNA integration (GO:0015074);;	K15601|1.4e-70|psom:113331285|K15601 [histone H3]-dimethyl-L-lysine9 demethylase [EC:1.14.11.65] | (RefSeq) lysine-specific demethylase JMJ25-like	--	[R]	General function prediction only	Reverse transcriptase (RNA-dependent DNA polymerase)	Retrovirus-related Pol polyprotein from transposon RE2 OS=Arabidopsis thaliana OX=3702 GN=RE2 PE=4 SV=1	A	RNA processing and modification	Retrovirus-related Pol polyprotein from transposon TNT 1-94 [Vitis vinifera]
qql_125356	55	65	61	247	157	165	4.29329	4.68065	4.53923	16.8489	10.1161	11.6924	2.55E-05	1.67018	up	[J]	Translation, ribosomal structure and biogenesis	Molecular Function: structural constituent of ribosome (GO:0003735);; Cellular Component: ribosome (GO:0005840);; Biological Process: translation (GO:0006412);;	K02886|5.6e-57|jre:26380845|K02886 large subunit ribosomal protein L2 | (RefSeq) rpl2, AT063_gp024; ribosomal protein L2	Ribosome (ko03010)	[J]	Translation, ribosomal structure and biogenesis	Ribosomal Proteins L2, C-terminal domain	50S ribosomal protein L2, chloroplastic OS=Carica papaya OX=3649 GN=rpl2-A PE=3 SV=1	J	Translation, ribosomal structure and biogenesis	Ribosomal protein L2 [Corchorus olitorius]
Cyclocarya_paliurus_newGene_12318	683	700	665	715	1035	1203	5.78952	4.72455	4.52142	4.50219	5.91549	9.69534	0.00230052	0.661343	up	--	--	Cellular Component: integral component of membrane (GO:0016021);; Molecular Function: protein-cysteine S-palmitoyltransferase activity (GO:0019706);;	K20027|0.0e+00|jre:108996776|K20027 palmitoyltransferase ZDHHC1/11 [EC:2.3.1.225] | (RefSeq) probable protein S-acyltransferase 19	--	[R]	General function prediction only	DHHC palmitoyltransferase	Probable protein S-acyltransferase 19 OS=Arabidopsis thaliana OX=3702 GN=PAT19 PE=2 SV=1	S	Function unknown	putative protein S-acyltransferase 19, partial [Morella rubra]
Cyclocarya_paliurus_newGene_33933	504	344	350	56	149	112	6.77212	4.70157	4.56595	0.710758	1.90306	1.49356	3.03E-05	-1.62877	down	[QR]	Secondary metabolites biosynthesis, transport and catabolism;; General function prediction only	Biological Process: oxidation-reduction process (GO:0055114);;	K19825|7.5e-152|vvi:100256090|K19825 2-alkenal reductase (NADP+) [EC:1.3.1.102] | (RefSeq) NADP-dependent alkenal double bond reductase P2-like	--	[R]	General function prediction only	Zinc-binding dehydrogenase	2-alkenal reductase (NADP(+)-dependent) OS=Nicotiana tabacum OX=4097 GN=DBR PE=1 SV=1	S	Function unknown	2-alkenal reductase (NADP(+)-dependent)-like [Juglans regia]
Cyclocarya_paliurus_newGene_12764	216	354	275	117	164	169	2.37785	4.03793	3.10488	1.09411	1.49647	2.2261	0.00913463	-0.705818	down	--	--	--	--	--	[O]	Posttranslational modification, protein turnover, chaperones	--	--	O	Posttranslational modification, protein turnover, chaperones	uncharacterized protein LOC108992891 [Juglans regia]
Cyclocarya_paliurus_newGene_37096	391	361	516	121	206	110	3.80505	3.28634	5.46899	1.42703	2.63238	1.83704	6.42E-05	-1.30205	down	--		Molecular Function: protein kinase activity (GO:0004672);; Molecular Function: ATP binding (GO:0005524);; Molecular Function: polysaccharide binding (GO:0030247);;	K13459|1.3e-51|jcu:105634805|K13459 disease resistance protein RPS2 | (RefSeq) probable disease resistance protein At1g12280 isoform X1	Plant-pathogen interaction (ko04626)	--	--	Protein kinase domain	Rust resistance kinase Lr10 OS=Triticum aestivum OX=4565 GN=LRK10 PE=2 SV=1	T	Signal transduction mechanisms	hypothetical protein F2P56_018829 [Juglans regia]
Cyclocarya_paliurus_newGene_15053	950	1337	1145	1641	2268	1344	19.1989	24.6643	22.0992	28.8957	37.6288	24.575	0.00132348	0.754415	up	--	--	Molecular Function: DNA binding (GO:0003677);; Cellular Component: nucleus (GO:0005634);;	K09422|5.8e-148|jre:109008728|K09422 transcription factor MYB, plant | (RefSeq) myb-related protein 330-like	--	[K]	Transcription	Myb-like DNA-binding domain	Transcription factor MYB123 OS=Actinidia chinensis var. chinensis OX=1590841 GN=MYB123 PE=1 SV=1	--	--	hypothetical protein F2P56_002372 [Juglans regia]
Cyclocarya_paliurus_newGene_13211	207	331	262	739	730	734	1.84324	2.71372	2.25193	5.77487	5.59498	6.09846	5.20E-11	1.59249	up	[M]	Cell wall/membrane/envelope biogenesis	Biological Process: sucrose metabolic process (GO:0005985);; Molecular Function: sucrose synthase activity (GO:0016157);;	K00695|0.0e+00|jre:108988247|K00695 sucrose synthase [EC:2.4.1.13] | (RefSeq) sucrose synthase 6-like	Starch and sucrose metabolism (ko00500)	[M]	Cell wall/membrane/envelope biogenesis	Sucrose synthase	Sucrose synthase 6 OS=Arabidopsis thaliana OX=3702 GN=SUS6 PE=1 SV=1	M	Cell wall/membrane/envelope biogenesis	sucrose synthase 6-like [Juglans regia]
Cyclocarya_paliurus_newGene_10607	465	529	348	980	592	802	4.59522	4.65744	3.21256	8.64583	4.77946	7.20152	0.00784116	0.949977	up	[E]	Amino acid transport and metabolism	Molecular Function: prephenate dehydrogenase (NADP+) activity (GO:0004665);; Biological Process: tyrosine biosynthetic process (GO:0006571);; Molecular Function: prephenate dehydrogenase (NAD+) activity (GO:0008977);;	K15227|1.0e-146|jre:108995634|K15227 arogenate dehydrogenase (NADP+), plant [EC:1.3.1.78] | (RefSeq) arogenate dehydrogenase 1, chloroplastic-like	Phenylalanine, tyrosine and tryptophan biosynthesis (ko00400);; Biosynthesis of amino acids (ko01230)	[E]	Amino acid transport and metabolism	Prephenate dehydrogenase	Arogenate dehydrogenase 2, chloroplastic OS=Arabidopsis thaliana OX=3702 GN=TYRAAT2 PE=1 SV=1	E	Amino acid transport and metabolism	hypothetical protein F2P56_023207 [Juglans regia]
Cyclocarya_paliurus_newGene_20383	131	268	147	1333	1929	1287	3.52683	6.58344	3.772	31.1648	42.4929	31.3083	1.64E-22	3.0356	up	[J]	Translation, ribosomal structure and biogenesis	Molecular Function: structural constituent of ribosome (GO:0003735);; Cellular Component: ribosome (GO:0005840);; Biological Process: translation (GO:0006412);;	K02879|2.4e-116|jre:108989172|K02879 large subunit ribosomal protein L17 | (RefSeq) 50S ribosomal protein L17, chloroplastic	Ribosome (ko03010)	[J]	Translation, ribosomal structure and biogenesis	Ribosomal protein L17	50S ribosomal protein L17, chloroplastic OS=Arabidopsis thaliana OX=3702 GN=RPL17 PE=2 SV=1	J	Translation, ribosomal structure and biogenesis	50S ribosomal protein L17, chloroplastic [Juglans regia]
Cyclocarya_paliurus_newGene_32710	738	883	1168	1555	1490	1279	7.55574	7.87421	11.5212	15.2893	10.001	9.96337	0.00374215	0.781886	up	--	--	--	--	--	--	--	--	--	S	Function unknown	uncharacterized WD repeat-containing protein C2A9.03-like [Juglans regia]
Cyclocarya_paliurus_newGene_30586	258	222	325	429	489	476	9.21207	7.20639	11.0512	13.2742	14.2373	15.3145	0.000386589	0.916618	up	--	--	Molecular Function: ATP binding (GO:0005524);; Molecular Function: transferase activity (GO:0016740);;	K10580|8.6e-84|cit:102577935|K10580 ubiquitin-conjugating enzyme E2 N [EC:2.3.2.23] | (RefSeq) ubiquitin-conjugating enzyme 13	Ubiquitin mediated proteolysis (ko04120)	[O]	Posttranslational modification, protein turnover, chaperones	Ubiquitin-conjugating enzyme	Ubiquitin-conjugating enzyme E2 35 OS=Arabidopsis thaliana OX=3702 GN=UBC35 PE=1 SV=1	O	Posttranslational modification, protein turnover, chaperones	PREDICTED: ubiquitin-conjugating enzyme E2 36 [Theobroma cacao]
Cyclocarya_paliurus_newGene_1127	2406	2838	2249	3544	3632	3214	13.4218	14.1216	12.0738	18.1754	15.6942	16.0645	0.000494948	0.639551	up	[K]	Transcription	Molecular Function: translation elongation factor activity (GO:0003746);; Cellular Component: nucleus (GO:0005634);; Biological Process: nucleobase-containing compound metabolic process (GO:0006139);; Biological Process: positive regulation of transcription elongation from RNA polymerase II promoter (GO:0032968);;	K11292|0.0e+00|jre:109008134|K11292 transcription elongation factor SPT6 | (RefSeq) transcription elongation factor SPT6 homolog isoform X1	--	[A]	RNA processing and modification	SH2 domain	Transcription elongation factor SPT6 homolog OS=Arabidopsis thaliana OX=3702 GN=SPT6 PE=1 SV=1	K	Transcription	transcription elongation factor SPT6 homolog isoform X1 [Juglans regia]
Cyclocarya_paliurus_newGene_20181	114	80	112	143	246	210	4.23879	2.69559	3.9625	4.61641	7.47996	7.03579	0.0017197	1.02704	up	--	--	Biological Process: mRNA splicing, via spliceosome (GO:0000398);; Cellular Component: U2 snRNP (GO:0005686);; Cellular Component: U12-type spliceosomal complex (GO:0005689);; Cellular Component: precatalytic spliceosome (GO:0071011);;	K12834|3.5e-63|adu:107482683|K12834 PHD finger-like domain-containing protein 5A | (RefSeq) PHD finger-like domain-containing protein 5B	Spliceosome (ko03040)	[S]	Function unknown	PHF5-like protein	PHD finger-like domain-containing protein 5A OS=Arabidopsis thaliana OX=3702 GN=At2g30000 PE=3 SV=1	S	Function unknown	hypothetical protein C4D60_Mb06t12860 [Musa balbisiana]
Cyclocarya_paliurus_newGene_27256	689	742	450	289	295	296	5.44997	5.39096	3.41886	2.01394	1.91082	2.10647	0.00252266	-0.871145	down	[ET]	Amino acid transport and metabolism;; Signal transduction mechanisms	Molecular Function: ligand-gated ion channel activity (GO:0015276);; Cellular Component: integral component of membrane (GO:0016021);;	K05387|0.0e+00|jre:109006659|K05387 glutamate receptor, ionotropic, plant | (RefSeq) glutamate receptor 3.2 isoform X1	--	[PET]	Inorganic ion transport and metabolism;; Amino acid transport and metabolism;; Signal transduction mechanisms	Receptor family ligand binding region	Glutamate receptor 3.2 OS=Arabidopsis thaliana OX=3702 GN=GLR3.2 PE=1 SV=2	--	--	glutamate receptor 3.2 isoform X1 [Juglans regia]
qql_124402	1064	1063	1369	501	631	589	90.5273	82.5223	111.165	36.8771	43.7724	45.1209	1.55E-05	-0.841271	down	[C]	Energy production and conversion	Molecular Function: oxidoreductase activity, acting on NAD(P)H (GO:0016651);; Molecular Function: quinone binding (GO:0048038);; Molecular Function: NAD binding (GO:0051287);;	K03935|6.0e-37|cqi:39331971|K03935 NADH dehydrogenase (ubiquinone) Fe-S protein 2 [EC:7.1.1.2] | (RefSeq) nad7, E2298_mgp12; NADH dehydrogenase subunit 7	Oxidative phosphorylation (ko00190)	[C]	Energy production and conversion	Respiratory-chain NADH dehydrogenase, 49 Kd subunit	NADH dehydrogenase [ubiquinone] iron-sulfur protein 2 OS=Nicotiana sylvestris OX=4096 GN=NAD7 PE=2 SV=1	C	Energy production and conversion	hypothetical protein FH972_025291 [Carpinus fangiana]
Cyclocarya_paliurus_newGene_34917	394	370	320	803	662	527	4.19097	3.57998	3.20907	7.36155	5.1706	4.9864	0.00143862	1.00197	up	--	--	Molecular Function: ATP transmembrane transporter activity (GO:0005347);; Molecular Function: calcium ion binding (GO:0005509);; Cellular Component: integral component of membrane (GO:0016021);;	K15111|1.1e-33|cme:CYME_CMR073C|K15111 solute carrier family 25 (mitochondrial S-adenosylmethionine transporter), member 26 | (RefSeq) probable mitochondrial carrier proteins; Pet8p	--	[C]	Energy production and conversion	Mitochondrial carrier protein	Probable S-adenosylmethionine carrier 2, chloroplastic OS=Arabidopsis thaliana OX=3702 GN=SAMC2 PE=2 SV=1	C	Energy production and conversion	mitochondrial substrate carrier family protein C-like [Juglans regia]
Cyclocarya_paliurus_newGene_10748	279	443	448	864	685	759	1.95873	2.76341	3.57382	4.81766	3.79264	5.55374	0.000239616	1.11617	up	--	--	Biological Process: response to hypoxia (GO:0001666);; Cellular Component: cellular_component (GO:0005575);; Cellular Component: intracellular (GO:0005622);; Cellular Component: cell (GO:0005623);; Cellular Component: nucleus (GO:0005634);; Cellular Component: nucleoplasm (GO:0005654);; Cellular Component: chromatin silencing complex (GO:0005677);; Biological Process: response to stress (GO:00069…	--	--	--	--	--	VIN3-like protein 1 OS=Arabidopsis thaliana OX=3702 GN=VIL1 PE=1 SV=1	S	Function unknown	VIN3-like protein 1 isoform X2 [Juglans regia]
Cyclocarya_paliurus_newGene_480	345	343	502	755	955	692	8.46393	7.18181	10.6987	16.3319	17.2488	14.4544	2.03E-05	1.12469	up	--	--	Cellular Component: integral component of membrane (GO:0016021);;	K23564|2.3e-78|jre:108982597|K23564 ER membrane protein complex subunit 3 | (RefSeq) ER membrane protein complex subunit 3-like	--	[S]	Function unknown	Integral membrane protein EMC3/TMCO1-like	--	S	Function unknown	ER membrane protein complex subunit 3-like [Juglans regia]
Cyclocarya_paliurus_newGene_3960	1493	1476	1605	235	392	385	20.3985	18.3974	20.8527	2.64193	4.29178	4.5064	1.66E-21	-1.97811	down	--	--	Molecular Function: RNA binding (GO:0003723);;	--	--	--	--	CRS1 / YhbY (CRM) domain	CRS2-associated factor 2, chloroplastic OS=Arabidopsis thaliana OX=3702 GN=At1g23400 PE=2 SV=1	J	Translation, ribosomal structure and biogenesis	CRS2-associated factor 2, chloroplastic [Juglans regia]
Cyclocarya_paliurus_newGene_8038	531	726	952	323	424	308	11.3273	14.2657	21.9645	7.00462	8.71583	6.91423	0.00262607	-0.853103	down	[R]	General function prediction only	--	K06911|2.8e-111|jre:108984901|K06911 quercetin 2,3-dioxygenase [EC:1.13.11.24] | (RefSeq) pirin-like protein	--	--	--	Pirin C-terminal cupin domain	Pirin-like protein At1g50590 OS=Arabidopsis thaliana OX=3702 GN=At1g50590 PE=2 SV=1	S	Function unknown	pirin-like protein [Juglans regia]
Cyclocarya_paliurus_newGene_12922	93	96	93	697	726	555	0.85109	0.835348	0.79669	6.55902	6.03945	5.12672	2.25E-29	2.86697	up	[T]	Signal transduction mechanisms	Molecular Function: voltage-gated chloride channel activity (GO:0005247);; Cellular Component: integral component of membrane (GO:0016021);;	K05016|2.0e-229|jre:108992083|K05016 chloride channel 7 | (RefSeq) chloride channel protein CLC-b	--	[P]	Inorganic ion transport and metabolism	Voltage gated chloride channel	Chloride channel protein CLC-b OS=Arabidopsis thaliana OX=3702 GN=CLC-B PE=1 SV=1	P	Inorganic ion transport and metabolism	chloride channel protein CLC-b [Juglans regia]
Cyclocarya_paliurus_newGene_37625	116	120	109	29	41	37	3.46551	3.81481	3.55653	0.489355	0.650658	0.626466	5.59E-06	-1.43502	down	--	--	Cellular Component: endoplasmic reticulum (GO:0005783);; Cellular Component: Golgi apparatus (GO:0005794);; Biological Process: ER to Golgi vesicle-mediated transport (GO:0006888);; Cellular Component: TRAPP complex (GO:0030008);;	K20303|3.8e-60|jre:108987743|K20303 trafficking protein particle complex subunit 4 | (RefSeq) trafficking protein particle complex subunit 4-like	--	[U]	Intracellular trafficking, secretion, and vesicular transport	Sybindin-like family	--	U	Intracellular trafficking, secretion, and vesicular transport	trafficking protein particle complex subunit 4-like [Juglans regia]
	1.37094	2.00715	1.02572	9.80E-15	-2.42764	down	[O]	Posttranslational modification, protein turnover, chaperones	Molecular Function: peptidyl-prolyl cis-trans isomerase activity (GO:0003755);; Biological Process: protein folding (GO:0006457);;	K09567|1.3e-110|jre:108989188|K09567 peptidyl-prolyl isomerase H (cyclophilin H) [EC:5.2.1.8] | (RefSeq) peptidyl-prolyl cis-trans isomerase CYP22	Spliceosome (ko03040)	[O]	Posttranslational modification, protein turnover, chaperones	Cyclophilin type peptidyl-prolyl cis-trans isomerase/CLD	Peptidyl-prolyl cis-trans isomerase CYP22 OS=Arabidopsis thaliana OX=3702 GN=CYP22 PE=2 SV=1	O	Posttranslational modification, protein turnover, chaperones	peptidyl-prolyl cis-trans isomerase CYP22 [Juglans regia]
Cyclocarya_paliurus_newGene_22967	47	43	59	0	0	0	0.815612	0.694821	1.00303	0	0	0	4.36E-09	-3.69412	down	--	--	Molecular Function: DNA binding (GO:0003677);; Cellular Component: nucleus (GO:0005634);;	K09422|2.1e-94|jre:109019805|K09422 transcription factor MYB, plant | (RefSeq) myb-related protein Zm38-like	--	--	--	--	--	--	--	hypothetical protein F2P56_027902 [Juglans regia]
Cyclocarya_paliurus_newGene_30220	61	110	109	0	0	0	0.663352	1.1138	1.2193	0	0	0	6.75E-14	-4.53696	down	--	--	Molecular Function: zinc ion binding (GO:0008270);; Molecular Function: ubiquitin protein ligase activity (GO:0061630);;	K11979|1.7e-27|jre:108987156|K11979 E3 ubiquitin-protein ligase UBR7 [EC:2.3.2.27] | (RefSeq) putative E3 ubiquitin-protein ligase UBR7	--	[R]	General function prediction only	--	--	S	Function unknown	putative E3 ubiquitin-protein ligase UBR7 [Juglans regia]
Cyclocarya_paliurus_newGene_4729	264	317	480	143	211	126	2.21896	2.36085	4.96079	1.2326	1.56183	1.19058	0.00866048	-0.911012	down	--		Molecular Function: protein kinase activity (GO:0004672);; Molecular Function: ATP binding (GO:0005524);; Cellular Component: integral component of membrane (GO:0016021);; Molecular Function: polysaccharide binding (GO:0030247);;	K03283|2.8e-50|qsu:112017276|K03283 heat shock 70kDa protein 1/2/6/8 | (RefSeq) heat shock cognate 70 kDa protein 2-like	Spliceosome (ko03040);; Protein processing in endoplasmic reticulum (ko04141);; Endocytosis (ko04144)	--	--	Protein kinase domain	Rust resistance kinase Lr10 OS=Triticum aestivum OX=4565 GN=LRK10 PE=2 SV=1	T	Signal transduction mechanisms	rust resistance kinase Lr10-like [Juglans regia]
Cyclocarya_paliurus_newGene_36856	473	522	425	759	775	666	9.8876	9.49083	8.58585	18.5883	15.6011	15.6057	0.000231271	0.78808	up	--	--	--	--	--	--	--	--	--	--	--	hypothetical protein EUGRSUZ_B01435 [Eucalyptus grandis]
Cyclocarya_paliurus_newGene_17861	1721	1558	1367	333	1139	563	18.7435	16.2146	13.3639	2.82614	9.42729	4.95495	0.00984152	-0.989724	down	--	--	--	--	--	--	--	--	--	S	Function unknown	protein CHUP1, chloroplastic isoform X2 [Juglans regia]
Cyclocarya_paliurus_newGene_34687	799	975	777	1250	1238	1443	7.47839	8.23626	6.87096	10.635	9.55095	12.4374	7.30E-05	0.78651	up	--	--	Cellular Component: Golgi membrane (GO:0000139);; Cellular Component: integral component of membrane (GO:0016021);; Biological Process: pectin biosynthetic process (GO:0045489);; Molecular Function: polygalacturonate 4-alpha-galacturonosyltransferase activity (GO:0047262);; Biological Process: cell wall organization (GO:0071555);;	K13648|0.0e+00|jre:108980247|K13648 alpha-1,4-galacturonosyltransferase [EC:2.4.1.43] | (RefSeq) polygalacturonate 4-alpha-galacturonosyltransferase-like	Amino sugar and nucleotide sugar metabolism (ko00520)	--	--	Glycosyl transferase family 8	Polygalacturonate 4-alpha-galacturonosyltransferase OS=Arabidopsis thaliana OX=3702 GN=GAUT1 PE=1 SV=1	G	Carbohydrate transport and metabolism	hypothetical protein F2P56_016790 [Juglans regia]
Cyclocarya_paliurus_newGene_13913	931	1219	1165	2796	3795	2060	5.44646	6.36178	6.41763	13.9896	17.4178	10.5594	7.49E-09	1.48639	up	[N]	Cell motility	Cellular Component: plasma membrane (GO:0005886);; Cellular Component: integral component of membrane (GO:0016021);; Molecular Function: cellulose synthase (UDP-forming) activity (GO:0016760);; Biological Process: cellulose biosynthetic process (GO:0030244);; Molecular Function: metal ion binding (GO:0046872);; Biological Process: cell wall organization (GO:0071555);;	K10999|0.0e+00|jre:108994259|K10999 cellulose synthase A [EC:2.4.1.12] | (RefSeq) cellulose synthase A catalytic subunit 2 [UDP-forming]-like	--	--	--	Cellulose synthase	Cellulose synthase A catalytic subunit 2 [UDP-forming] OS=Arabidopsis thaliana OX=3702 GN=CESA2 PE=1 SV=1	G	Carbohydrate transport and metabolism	cellulose synthase A catalytic subunit 2 [UDP-forming]-like [Juglans regia]
Cyclocarya_paliurus_newGene_29571	673	1038	845	1492	2691	1734	22.6153	32.6682	27.3242	44.0485	75.2848	52.6456	2.06E-08	1.3161	up	[O]	Posttranslational modification, protein turnover, chaperones	Molecular Function: peptide-methionine (S)-S-oxide reductase activity (GO:0008113);;	K07304|1.7e-41|jre:108986724|K07304 peptide-methionine (S)-S-oxide reductase [EC:1.8.4.11] | (RefSeq) peptide methionine sulfoxide reductase-like	--	[O]	Posttranslational modification, protein turnover, chaperones	Peptide methionine sulfoxide reductase	Peptide methionine sulfoxide reductase OS=Fragaria ananassa OX=3747 PE=2 SV=2	O	Posttranslational modification, protein turnover, chaperones	peptide methionine sulfoxide reductase-like [Juglans regia]
Cyclocarya_paliurus_newGene_14958	579	739	658	339	288	399	14.7015	17.1074	15.945	7.43865	5.96644	9.1284	0.00564883	-0.722984	down	[O]	Posttranslational modification, protein turnover, chaperones	Biological Process: oxidation-reduction process (GO:0055114);;	--	--	[S]	Function unknown	AhpC/TSA antioxidant enzyme	--	S	Function unknown	prostamide/prostaglandin F synthase [Juglans regia]
Cyclocarya_paliurus_newGene_35029	2090	2796	2518	2847	3879	3279	28.3017	30.1033	30.5016	36.9384	41.2422	40.3482	1.50E-06	0.594195	up	[M]	Cell wall/membrane/envelope biogenesis	--	K08678|1.6e-202|jre:108986350|K08678 UDP-glucuronate decarboxylase [EC:4.1.1.35] | (RefSeq) UDP-glucuronic acid decarboxylase 6 isoform X2	Amino sugar and nucleotide sugar metabolism (ko00520)	[GM]	Carbohydrate transport and metabolism;; Cell wall/membrane/envelope biogenesis	GDP-mannose 4,6 dehydratase	UDP-glucuronic acid decarboxylase 6 OS=Arabidopsis thaliana OX=3702 GN=UXS6 PE=2 SV=1	--	--	UDP-glucuronic acid decarboxylase 6 isoform X1 [Juglans regia]
Cyclocarya_paliurus_newGene_6052	51	224	211	617	630	408	0.426296	1.84531	1.80505	4.87439	4.45547	3.3173	0.00111386	1.6236	up	--	--	Biological Process: defense response (GO:0006952);; Molecular Function: ADP binding (GO:0043531);;	K13457|1.3e-42|qsu:111984021|K13457 disease resistance protein RPM1 | (RefSeq) disease resistance protein RPM1-like	Plant-pathogen interaction (ko04626)	[T]	Signal transduction mechanisms	NB-ARC domain	Putative disease resistance protein At1g50180 OS=Arabidopsis thaliana OX=3702 GN=At1g50180 PE=3 SV=2	T	Signal transduction mechanisms	putative disease resistance protein At1g50180 [Juglans regia]
Cyclocarya_paliurus_newGene_18104	84	117	83	237	173	233	1.22497	1.56852	1.17085	3.44954	2.08609	3.10851	0.000294347	1.27255	up	--	--	--	--	--	[MW]	Cell wall/membrane/envelope biogenesis;; Extracellular structures	Fasciclin domain	Fasciclin-like arabinogalactan protein 17 OS=Arabidopsis thaliana OX=3702 GN=FLA17 PE=2 SV=1	--	--	fasciclin-like arabinogalactan protein 17 [Juglans regia]
Cyclocarya_paliurus_newGene_21891	114	133	132	236	189	196	1.72938	1.75482	1.95588	2.78783	2.45981	2.5445	0.00600451	0.852312	up	[IQR]	Lipid transport and metabolism;; Secondary metabolites biosynthesis, transport and catabolism;; General function prediction only	Molecular Function: oxidoreductase activity (GO:0016491);;	K15095|4.6e-158|jre:108981510|K15095 (+)-neomenthol dehydrogenase [EC:1.1.1.208] | (RefSeq) (+)-neomenthol dehydrogenase-like isoform X1	--	[Q]	Secondary metabolites biosynthesis, transport and catabolism	short chain dehydrogenase	(+)-neomenthol dehydrogenase OS=Arabidopsis thaliana OX=3702 GN=SDR1 PE=1 SV=1	Q	Secondary metabolites biosynthesis, transport and catabolism	(+)-neomenthol dehydrogenase-like isoform X2 [Juglans regia]
Cyclocarya_paliurus_newGene_38967	4211	5424	4767	1549	2373	2096	107.568	126.489	116.019	33.5125	48.831	47.7307	8.18E-16	-1.08986	down	--	--	Biological Process: response to acid chemical (GO:0001101);; Biological Process: response to stress (GO:0006950);; Biological Process: response to osmotic stress (GO:0006970);; Biological Process: biological_process (GO:0008150);; Biological Process: response to external stimulus (GO:0009605);; Biological Process: response to biotic stimulus (GO:0009607);; Biological Process: response to wounding…	--	--	--	--	--	F-box protein SKIP27 OS=Arabidopsis thaliana OX=3702 GN=SKIP27 PE=1 SV=2	S	Function unknown	F-box protein SKIP27-like [Juglans regia]
Cyclocarya_paliurus_newGene_33274	2509	3012	2310	1160	1217	1661	18.8238	19.1549	16.536	7.53812	7.44691	11.2319	0.000992643	-0.754051	down	[KL]	Transcription;; Replication, recombination and repair	Molecular Function: DNA binding (GO:0003677);; Molecular Function: ATP binding (GO:0005524);; Cellular Component: nucleus (GO:0005634);; Molecular Function: hydrolase activity, acting on acid anhydrides, in phosphorus-containing anhydrides (GO:0016818);; Molecular Function: nucleosome binding (GO:0031491);; Biological Process: ATP-dependent chromatin remodeling (GO:0043044);;	K11654|0.0e+00|jre:108995062|K11654 SWI/SNF-related matrix-associated actin-dependent regulator of chromatin subfamily A member 5 [EC:3.6.4.-] | (RefSeq) ISWI chromatin-remodeling complex ATPase CHR11 isoform X1	--	[K]	Transcription	SNF2 family N-terminal domain	ISWI chromatin-remodeling complex ATPase CHR17 OS=Arabidopsis thaliana OX=3702 GN=CHR17 PE=1 SV=1	K	Transcription	ISWI chromatin-remodeling complex ATPase CHR11 isoform X1 [Juglans regia]
Cyclocarya_paliurus_newGene_27196	135	354	298	10	6	17	1.21419	2.87165	2.65964	0.067981	0.0366	0.133023	1.43E-11	-3.47163	down	--	--	Cellular Component: plasma membrane (GO:0005886);; Cellular Component: integral component of membrane (GO:0016021);; Biological Process: transmembrane transport (GO:0055085);;	K22048|0.0e+00|jre:109006628|K22048 mechanosensitive ion channel protein 4/5/6/7/8/9/10 | (RefSeq) mechanosensitive ion channel protein 6-like	--	[M]	Cell wall/membrane/envelope biogenesis	Mechanosensitive ion channel	Mechanosensitive ion channel protein 6 OS=Arabidopsis thaliana OX=3702 GN=MSL6 PE=1 SV=1	M	Cell wall/membrane/envelope biogenesis	mechanosensitive ion channel protein 6-like [Juglans regia]
Cyclocarya_paliurus_newGene_36189	206	74	21	0	1	5	3.20434	1.06846	0.310534	0	0.012357	0.062964	0.00075687	-2.18499	down	[O]	Posttranslational modification, protein turnover, chaperones	Biological Process: intracellular signal transduction (GO:0035556);;	K17609|2.0e-180|jre:109013952|K17609 nucleoredoxin [EC:1.8.1.8] | (RefSeq) probable nucleoredoxin 2	--	[R]	General function prediction only	Thioredoxin-like	Probable nucleoredoxin 2 OS=Oryza sativa subsp. japonica OX=39947 GN=Os01g0794400 PE=2 SV=1	O	Posttranslational modification, protein turnover, chaperones	probable nucleoredoxin 2 [Juglans regia]
Cyclocarya_paliurus_newGene_36811	986	1230	842	1299	1677	1481	5.051	5.76973	4.11993	5.75203	7.00279	6.83048	0.000146807	0.696126	up	--	--	Biological Process: sister chromatid cohesion (GO:0007062);; Cellular Component: cohesin complex (GO:0008278);;	K06670|0.0e+00|jre:109000455|K06670 cohesin complex subunit SCC1 | (RefSeq) sister chromatid cohesion 1 protein 4-like	--	[D]	Cell cycle control, cell division, chromosome partitioning	N terminus of Rad21 / Rec8 like protein	Sister chromatid cohesion 1 protein 4 OS=Arabidopsis thaliana OX=3702 GN=SYN4 PE=2 SV=1	D	Cell cycle control, cell division, chromosome partitioning	sister chromatid cohesion 1 protein 4-like [Juglans regia]
Cyclocarya_paliurus_newGene_37673	594	504	321	1634	1203	1848	13.0409	10.9033	7.55493	34.0484	23.6937	37.6899	1.33E-06	1.74742	up	--	--	Cellular Component: membrane (GO:0016020);; Cellular Component: integral component of membrane (GO:0016021);;	--	--	--	--	EamA-like transporter family	WAT1-related protein At1g68170 OS=Arabidopsis thaliana OX=3702 GN=At1g68170 PE=3 SV=1	S	Function unknown	hypothetical protein CJ030_MR7G008114 [Morella rubra]
Cyclocarya_paliurus_newGene_23906	2259	2443	2180	0	9	134	47.4786	46.8469	43.7265	0	0.137779	2.53185	0.00192281	-2.00529	down	[Q]	Secondary metabolites biosynthesis, transport and catabolism	Biological Process: biosynthetic process (GO:0009058);; Molecular Function: transferase activity, transferring acyl groups other than amino-acyl groups (GO:0016747);;	K00660|2.0e-222|jre:108992049|K00660 chalcone synthase [EC:2.3.1.74] | (RefSeq) chalcone synthase 2	Flavonoid biosynthesis (ko00941);; Circadian rhythm - plant (ko04712)	--	--	Chalcone and stilbene synthases, N-terminal domain	Chalcone synthase 2 OS=Citrus sinensis OX=2711 GN=CHS2 PE=2 SV=1	H	Coenzyme transport and metabolism	chalcone synthase 2 [Juglans regia]
Cyclocarya_paliurus_newGene_30152	178	218	249	32	37	32	3.06922	3.43537	4.16254	0.465752	0.509074	0.476758	3.24E-14	-2.35127	down	--	--	Cellular Component: nucleus (GO:0005634);; Biological Process: regulation of transcription, DNA-templated (GO:0006355);; Molecular Function: sequence-specific DNA binding (GO:0043565);;	K09338|5.7e-111|jre:108999469|K09338 homeobox-leucine zipper protein | (RefSeq) homeobox-leucine zipper protein ATHB-12-like	--	[K]	Transcription	Homeobox associated leucine zipper	Homeobox-leucine zipper protein HOX6 OS=Oryza sativa subsp. indica OX=39946 GN=HOX6 PE=2 SV=2	K	Transcription	homeobox-leucine zipper protein ATHB-12-like [Juglans regia]
Cyclocarya_paliurus_newGene_28743	133	897	1143	119	103	103	2.59809	10.2593	17.8438	2.01531	1.65021	1.80727	0.000887205	-1.87488	down	[U]	Intracellular trafficking, secretion, and vesicular transport	Molecular Function: GTP binding (GO:0005525);;	K07937|3.5e-94|jre:109012478|K07937 ADP-ribosylation factor 1/2 | (RefSeq) ADP-ribosylation factor 1-like 2	Endocytosis (ko04144)	[U]	Intracellular trafficking, secretion, and vesicular transport	ADP-ribosylation factor family	ADP-ribosylation factor 1 OS=Solanum tuberosum OX=4113 PE=2 SV=2	U	Intracellular trafficking, secretion, and vesicular transport	ADP-ribosylation factor 1-like 2 [Juglans regia]
Cyclocarya_paliurus_newGene_38502	24	94	14	0	0	0	0.597053	3.04599	0.325761	0	0	0	0.000435364	-2.27473	down	--	--	--	--	--	--	--	--	--	--	--	hypothetical protein CKAN_00920600 [Cinnamomum micranthum f. kanehirae]
Cyclocarya_paliurus_newGene_21653	52	63	0	419	437	428	0.80531	0.891082	0	6.63553	5.62195	6.09005	0.00722743	1.74313	up	--	--	Cellular Component: integral component of membrane (GO:0016021);;	K23877|1.4e-94|atr:18427596|K23877 xyloglucan O-acetyltransferase | (RefSeq) protein ALTERED XYLOGLUCAN 4	--	--	--	GDSL/SGNH-like Acyl-Esterase family found in Pmr5 and Cas1p	Protein trichome birefringence-like 25 OS=Arabidopsis thaliana OX=3702 GN=TBL25 PE=2 SV=1	S	Function unknown	protein trichome birefringence-like 25 isoform X1 [Juglans regia]
Cyclocarya_paliurus_newGene_21097	361	391	535	105	259	192	5.59319	5.41465	7.90003	1.37363	3.2403	2.71425	0.0037817	-1.00253	down	[G]	Carbohydrate transport and metabolism	Molecular Function: hydrolase activity, hydrolyzing O-glycosyl compounds (GO:0004553);; Biological Process: carbohydrate metabolic process (GO:0005975);;	K22279|1.2e-202|qsu:112039027|K22279 vicianin beta-glucosidase [EC:3.2.1.119] | (RefSeq) beta-glucosidase 17-like isoform X1	--	[G]	Carbohydrate transport and metabolism	Glycosyl hydrolase family 1	Beta-glucosidase 17 OS=Arabidopsis thaliana OX=3702 GN=BGLU17 PE=2 SV=1	G	Carbohydrate transport and metabolism	beta-glucosidase 17-like isoform X1 [Juglans regia]
Cyclocarya_paliurus_newGene_23174	507	617	610	1086	1113	887	5.86243	6.5146	6.7304	11.8007	10.8787	9.51427	5.01E-06	0.985239	up	--	--	--	K01834|5.7e-12|ccaj:109792874|K01834 2,3-bisphosphoglycerate-dependent phosphoglycerate mutase [EC:5.4.2.11] | (RefSeq) uncharacterized protein LOC109792874	Glycolysis / Gluconeogenesis (ko00010);; Glycine, serine and threonine metabolism (ko00260);; Carbon metabolism (ko01200);; Biosynthesis of amino acids (ko01230)	--	--	Protein of unknown function (DUF632)	Nitrate regulatory gene2 protein OS=Arabidopsis thaliana OX=3702 GN=NRG2 PE=1 SV=1	S	Function unknown	nitrate regulatory gene2 protein-like [Juglans regia]
Cyclocarya_paliurus_newGene_38263	445	237	218	1055	1094	1125	14.6106	4.55198	4.39372	30.0128	29.3284	33.291	8.72E-07	1.83256	up	--	--	--	--	--	--	--	PAR1 protein	--	S	Function unknown	uncharacterized protein LOC109021392 [Juglans regia]
Cyclocarya_paliurus_newGene_1252	0	0	28	256	1591	1477	0	0	0.537151	4.55862	26.7489	27.4265	0.00686425	1.70675	up	--	--	Molecular Function: hydrolase activity, hydrolyzing O-glycosyl compounds (GO:0004553);; Biological Process: carbohydrate metabolic process (GO:0005975);;	K19891|4.8e-58|ath:AT2G01630|K19891 glucan endo-1,3-beta-glucosidase 1/2/3 [EC:3.2.1.39] | (RefSeq) O-Glycosyl hydrolases family 17 protein	Starch and sucrose metabolism (ko00500)	--	--	Glycosyl hydrolases family 17	Glucan endo-1,3-beta-glucosidase, basic isoform OS=Prunus persica OX=3760 GN=GNS1 PE=3 SV=1	G	Carbohydrate transport and metabolism	glucan endo-1,3-beta-glucosidase, basic isoform-like [Juglans regia]
Cyclocarya_paliurus_newGene_25661	383	439	368	1104	813	961	2.98492	3.11354	2.75079	7.56311	5.18653	6.77984	6.70E-07	1.40142	up	[N]	Cell motility	Cellular Component: integral component of membrane (GO:0016021);; Molecular Function: transferase activity (GO:0016740);;	K20887|2.4e-162|egr:104419289|K20887 xyloglucan glycosyltransferase 4 [EC:2.4.1.-] | (RefSeq) xyloglucan glycosyltransferase 4	--	--	--	Glycosyltransferase like family 2	Probable xyloglucan glycosyltransferase 12 OS=Arabidopsis thaliana OX=3702 GN=CSLC12 PE=1 SV=1	M	Cell wall/membrane/envelope biogenesis	probable xyloglucan glycosyltransferase 12 [Juglans regia]
Cyclocarya_paliurus_newGene_27917	822	690	783	227	385	266	11.6504	8.83172	10.5559	2.64897	4.49287	3.3886	4.21E-07	-1.20479	down	--	--	Molecular Function: protein binding (GO:0005515);;	K03122|4.4e-06|mdm:114825099|K03122 transcription initiation factor TFIIA large subunit | (RefSeq) uncharacterized protein LOC114825099	Basal transcription factors (ko03022)	--	--	PB1 domain	--	S	Function unknown	uncharacterized protein LOC108992907 [Juglans regia]
Cyclocarya_paliurus_newGene_30710	204	258	182	104	105	93	2.34536	2.7697	2.04834	1.04134	1.02185	0.93654	0.00261826	-0.863549	down	--	--	Molecular Function: protein dimerization activity (GO:0046983);;	--	--	--	--	--	--	K	Transcription	transcription factor bHLH123-like isoform X2 [Juglans regia]
Cyclocarya_paliurus_newGene_18051	81	102	99	149	267	542	0.972764	1.11872	1.12196	1.53929	2.6389	5.91225	0.00047391	1.62379	up	--	--	Molecular Function: ubiquitin-protein transferase activity (GO:0004842);;	K17592|3.2e-09|mis:MICPUN_103424|K17592 sacsin | (RefSeq) predicted protein	--	[S]	Function unknown	U-box domain	U-box domain-containing protein 9 OS=Arabidopsis thaliana OX=3702 GN=PUB9 PE=1 SV=1	S	Function unknown	U-box domain-containing protein 9-like [Juglans regia]
Cyclocarya_paliurus_newGene_20593	1508	1527	1499	2448	2878	2939	46.1329	42.7697	44.264	64.8242	70.2759	81.8582	1.78E-14	1.02106	up	[J]	Translation, ribosomal structure and biogenesis	Molecular Function: structural constituent of ribosome (GO:0003735);; Cellular Component: ribosome (GO:0005840);; Biological Process: translation (GO:0006412);;	K02962|2.7e-71|jre:108979914|K02962 small subunit ribosomal protein S17e | (RefSeq) 40S ribosomal protein S17-3-like	Ribosome (ko03010)	[J]	Translation, ribosomal structure and biogenesis	Ribosomal S17	40S ribosomal protein S17 OS=Solanum lycopersicum OX=4081 GN=RPS17 PE=2 SV=3	J	Translation, ribosomal structure and biogenesis	40S ribosomal protein S17-3-like [Juglans regia]
Cyclocarya_paliurus_newGene_1202	490	492	774	728	981	1038	8.51308	7.76224	13.0326	11.9957	14.095	16.1232	0.00588946	0.76402	up	--	--	Biological Process: reproduction (GO:0000003);; Biological Process: developmental process involved in reproduction (GO:0003006);; Molecular Function: protein binding (GO:0005515);; Cellular Component: cellular_component (GO:0005575);; Cellular Component: intracellular (GO:0005622);; Cellular Component: cell (GO:0005623);; Cellular Component: nucleus (GO:0005634);; Cellular Component: cytoplasm (G…	K17262|7.6e-135|jre:109002476|K17262 tubulin-specific chaperone B | (RefSeq) tubulin-folding cofactor B-like isoform X1	--	[O]	Posttranslational modification, protein turnover, chaperones	Ubiquitin-like domain	Tubulin-folding cofactor B OS=Arabidopsis thaliana OX=3702 GN=TFCB PE=1 SV=1	O	Posttranslational modification, protein turnover, chaperones	tubulin-folding cofactor B-like isoform X1 [Juglans regia]
Cyclocarya_paliurus_newGene_24862	375	450	325	1103	1203	1011	4.69108	4.39423	3.5366	10.4832	11.3813	10.5187	4.64E-15	1.65912	up	[M]	Cell wall/membrane/envelope biogenesis	Molecular Function: transferase activity, transferring glycosyl groups (GO:0016757);;	K20893|7.0e-116|cic:CICLE_v10025952mg|K20893 probable galacturonosyltransferase-like 1 [EC:2.4.1.-] | (RefSeq) hypothetical protein	--	--	--	Glycosyl transferase family 8	Probable galacturonosyltransferase-like 7 OS=Arabidopsis thaliana OX=3702 GN=GATL7 PE=2 SV=1	G	Carbohydrate transport and metabolism	probable galacturonosyltransferase-like 7 [Juglans regia]
Cyclocarya_paliurus_newGene_35550	766	1012	1078	440	574	456	6.52428	7.85036	9.41527	3.13003	3.76093	3.47628	5.47E-05	-0.772992	down	--	--	Cellular Component: integral component of membrane (GO:0016021);; Biological Process: endoplasmic reticulum tubular network organization (GO:0071786);;	K23292|5.7e-42|jre:108985494|K23292 endoplasmic reticulum junction formation protein lunapark | (RefSeq) uncharacterized protein At2g24330-like isoform X1	--	[S]	Function unknown	--	Uncharacterized protein At2g24330 OS=Arabidopsis thaliana OX=3702 GN=At2g24330 PE=2 SV=1	S	Function unknown	uncharacterized protein At2g24330-like isoform X2 [Juglans regia]
Cyclocarya_paliurus_newGene_31986	9470	5146	4379	12506	14490	11371	143.19	73.1308	65.088	168.675	182.884	159.537	0.0031389	1.06305	up	[H]	Coenzyme transport and metabolism	Molecular Function: adenosylhomocysteinase activity (GO:0004013);; Biological Process: one-carbon metabolic process (GO:0006730);;	K01251|1.2e-280|jre:109008436|K01251 adenosylhomocysteinase [EC:3.3.1.1] | (RefSeq) adenosylhomocysteinase-like	Cysteine and methionine metabolism (ko00270)	[H]	Coenzyme transport and metabolism	S-adenosyl-L-homocysteine hydrolase	Adenosylhomocysteinase OS=Medicago sativa OX=3879 GN=SAHH PE=2 SV=1	H	Coenzyme transport and metabolism	adenosylhomocysteinase-like [Juglans regia]
Cyclocarya_paliurus_newGene_24428	1891	2173	1973	5362	5014	4561	49.6697	52.1593	49.5579	122.41	107.63	108.081	2.17E-13	1.45801	up	--	--	--	--	--	--	--	--	--	--	--	unknown [Lotus japonicus]
Cyclocarya_paliurus_newGene_1467	774	849	840	234	345	266	7.37985	7.38591	7.64474	1.93257	2.68603	2.28267	2.18E-18	-1.36749	down	[Q]	Secondary metabolites biosynthesis, transport and catabolism	Biological Process: carotenoid biosynthetic process (GO:0016117);; Molecular Function: oxidoreductase activity (GO:0016491);; Molecular Function: carotenoid isomerase activity (GO:0046608);;	K09835|0.0e+00|jre:109011895|K09835 prolycopene isomerase [EC:5.2.1.13] | (RefSeq) prolycopene isomerase, chloroplastic	Carotenoid biosynthesis (ko00906)	[H]	Coenzyme transport and metabolism	Flavin containing amine oxidoreductase	Prolycopene isomerase, chloroplastic OS=Daucus carota OX=4039 GN=CRTISO PE=2 SV=1	H	Coenzyme transport and metabolism	prolycopene isomerase, chloroplastic [Juglans regia]
Cyclocarya_paliurus_newGene_7885	1034	1243	1172	2196	1693	1952	13.7234	15.1667	14.8324	25.2339	19.9372	23.8041	0.000253521	0.921674	up	--	--	Cellular Component: integral component of membrane (GO:0016021);; Molecular Function: transmembrane transporter activity (GO:0022857);;	K15283|4.5e-214|jre:108983743|K15283 solute carrier family 35, member E1 | (RefSeq) glucose-6-phosphate/phosphate translocator 1, chloroplastic-like	--	[GE]	Carbohydrate transport and metabolism;; Amino acid transport and metabolism	Triose-phosphate Transporter family	Glucose-6-phosphate/phosphate translocator 1, chloroplastic OS=Arabidopsis thaliana OX=3702 GN=GPT1 PE=1 SV=1	--	--	glucose-6-phosphate/phosphate translocator 1, chloroplastic-like [Juglans regia]
Cyclocarya_paliurus_newGene_19885	51	87	65	87	1775	116	1.08334	1.71019	1.32355	1.62325	31.2324	2.24301	0.00281818	1.90424	up	[J]	Translation, ribosomal structure and biogenesis	Molecular Function: structural constituent of ribosome (GO:0003735);; Cellular Component: ribosome (GO:0005840);; Biological Process: translation (GO:0006412);;	K02957|2.3e-69|jre:108993009|K02957 small subunit ribosomal protein S15Ae | (RefSeq) 40S ribosomal protein S15a-1-like	Ribosome (ko03010)	[J]	Translation, ribosomal structure and biogenesis	Ribosomal protein S8	40S ribosomal protein S15a-1 OS=Arabidopsis thaliana OX=3702 GN=RPS15AA PE=2 SV=2	J	Translation, ribosomal structure and biogenesis	40S ribosomal protein S15a-1-like [Juglans regia]
Cyclocarya_paliurus_newGene_20151	7	10	8	66	50	32	0.092824	0.127083	0.106308	0.903618	0.671354	0.43118	7.56E-05	2.13829	up	--	--	Molecular Function: phosphatidylinositol phospholipase C activity (GO:0004435);; Biological Process: lipid catabolic process (GO:0016042);; Biological Process: intracellular signal transduction (GO:0035556);;	K05857|4.0e-312|jre:109002203|K05857 phosphatidylinositol phospholipase C, delta [EC:3.1.4.11] | (RefSeq) phosphoinositide phospholipase C 2-like	Inositol phosphate metabolism (ko00562);; Phosphatidylinositol signaling system (ko04070)	[T]	Signal transduction mechanisms	Phosphatidylinositol-specific phospholipase C, X domain	Phosphoinositide phospholipase C 2 OS=Arabidopsis thaliana OX=3702 GN=PLC2 PE=1 SV=1	I	Lipid transport and metabolism	phosphoinositide phospholipase C 2-like [Juglans regia]
Cyclocarya_paliurus_newGene_35358	671	1239	317	1391	2347	1643	11.1448	18.7059	5.0295	20.0295	31.6998	24.489	0.00432408	1.24996	up	[R]	General function prediction only	Biological Process: lipid catabolic process (GO:0016042);; Molecular Function: hydrolase activity (GO:0016787);;	K16815|2.9e-14|gsl:Gasu_03780|K16815 calcium-independent phospholipase A2-gamma | (RefSeq) hypothetical protein	--	[I]	Lipid transport and metabolism	Patatin-like phospholipase	Patatin-like protein 2 OS=Arabidopsis thaliana OX=3702 GN=PLP2 PE=1 SV=1	I	Lipid transport and metabolism	patatin-like protein 2 [Juglans regia]
Cyclocarya_paliurus_newGene_21475	149	370	375	780	1833	1152	2.84871	6.40217	6.69045	13.4094	29.6856	19.62	6.88E-07	1.98351	up	[QV]	Secondary metabolites biosynthesis, transport and catabolism;; Defense mechanisms	Molecular Function: monooxygenase activity (GO:0004497);; Molecular Function: iron ion binding (GO:0005506);; Molecular Function: oxidoreductase activity, acting on paired donors, with incorporation or reduction of molecular oxygen (GO:0016705);; Molecular Function: heme binding (GO:0020037);;	K07437|1.6e-274|jre:108998268|K07437 cytochrome P450 family 26 subfamily A | (RefSeq) cytochrome P450 87A3-like isoform X1	--	[QI]	Secondary metabolites biosynthesis, transport and catabolism;; Lipid transport and metabolism	Cytochrome P450	Cytochrome P450 87A3 OS=Oryza sativa subsp. japonica OX=39947 GN=CYP87A3 PE=2 SV=3	Q	Secondary metabolites biosynthesis, transport and catabolism	hypothetical protein F2P56_026628 [Juglans regia]
Cyclocarya_paliurus_newGene_21898	1198	1183	1195	1588	2148	1977	71.9897	65.0511	68.6295	81.5892	104.6	105.985	4.82E-11	0.824651	up	--	--	Molecular Function: structural constituent of ribosome (GO:0003735);; Cellular Component: ribosome (GO:0005840);; Biological Process: translation (GO:0006412);;	K02905|1.2e-25|jre:108994772|K02905 large subunit ribosomal protein L29e | (RefSeq) 60S ribosomal protein L29-1-like	Ribosome (ko03010)	[J]	Translation, ribosomal structure and biogenesis	Ribosomal L29e protein family	60S ribosomal protein L29-1 OS=Arabidopsis thaliana OX=3702 GN=RPL29A PE=1 SV=1	J	Translation, ribosomal structure and biogenesis	60S ribosomal protein L29-1-like [Juglans regia]
Cyclocarya_paliurus_newGene_25287	1496	1503	1696	4290	2610	2647	51.5285	47.2342	55.749	128.011	73.355	82.1599	0.000734683	1.14633	up	[H]	Coenzyme transport and metabolism	Biological Process: steroid biosynthetic process (GO:0006694);; Molecular Function: methyltransferase activity (GO:0008168);; Biological Process: methylation (GO:0032259);;	K08242|3.4e-97|jre:108983486|K08242 24-methylenesterol C-methyltransferase [EC:2.1.1.143] | (RefSeq) 24-methylenesterol C-methyltransferase 2	Steroid biosynthesis (ko00100)	[IR]	Lipid transport and metabolism;; General function prediction only	Sterol methyltransferase C-terminal	24-methylenesterol C-methyltransferase 2 OS=Arabidopsis thaliana OX=3702 GN=SMT2 PE=1 SV=2	I	Lipid transport and metabolism	hypothetical protein F2P56_025263, partial [Juglans regia]
Cyclocarya_paliurus_newGene_9997	3146	3296	1689	4978	4772	4090	6.47785	6.66369	5.27691	7.79486	6.73253	7.74944	0.00626705	0.886475	up	--	--	Molecular Function: metal ion binding (GO:0046872);;	K22909|6.4e-21|atr:18448339|K22909 zinc finger CCCH domain-containing protein 13 | (RefSeq) zinc finger CCCH domain-containing protein 38 isoform X1	--	--	--	--	Protein FRIGIDA-ESSENTIAL 1 OS=Arabidopsis thaliana OX=3702 GN=FES1 PE=1 SV=2	S	Function unknown	protein FRIGIDA-ESSENTIAL 1-like isoform X2 [Juglans regia]
Cyclocarya_paliurus_newGene_21664	1740	1674	1526	2521	2187	2162	21.9364	18.9646	18.2919	27.4803	22.533	24.5878	0.00634113	0.639197	up	--	--	--	K12827|2.7e-10|cic:CICLE_v10004777mg|K12827 splicing factor 3A subunit 3 | (RefSeq) hypothetical protein	Spliceosome (ko03040)	[S]	Function unknown	Telomere stability C-terminal	--	O	Posttranslational modification, protein turnover, chaperones	replication stress response regulator SDE2-like [Juglans regia]
Cyclocarya_paliurus_newGene_23388	327	649	344	602	791	995	3.98209	7.44267	3.99604	6.487	8.02612	11.3463	0.00399258	0.961557	up	--	--	Cellular Component: integral component of membrane (GO:0016021);;	--	--	--	--	Nodulin-like	--	S	Function unknown	uncharacterized protein LOC108984034 [Juglans regia]
Cyclocarya_paliurus_newGene_27723	825	1201	877	1509	1489	1450	8.45525	10.5667	8.33066	12.6989	11.7609	12.8008	0.000277111	0.782518	up	--	--	Molecular Function: protein kinase activity (GO:0004672);; Molecular Function: ATP binding (GO:0005524);; Cellular Component: integral component of membrane (GO:0016021);;	--	--	--	--	Leucine Rich repeats (2 copies)	Probable LRR receptor-like serine/threonine-protein kinase At1g14390 OS=Arabidopsis thaliana OX=3702 GN=At1g14390 PE=1 SV=1	T	Signal transduction mechanisms	probable LRR receptor-like serine/threonine-protein kinase At1g14390 [Juglans regia]
Cyclocarya_paliurus_newGene_16102	927	893	992	408	475	667	10.7679	9.87406	10.3422	3.6425	4.17265	7.082	0.00914573	-0.668145	down	[R]	General function prediction only	Cellular Component: histone deacetylase complex (GO:0000118);; Cellular Component: ubiquitin ligase complex (GO:0000151);; Molecular Function: molecular_function (GO:0003674);; Molecular Function: transcription cofactor activity (GO:0003712);; Molecular Function: transcription corepressor activity (GO:0003714);; Molecular Function: protein binding (GO:0005515);; Cellular Component: cellular_compo…	K14963|2.9e-12|cme:CYME_CMC158C|K14963 COMPASS component SWD3 | (RefSeq) unknown WD-repeat protein WDS	--	[B]	Chromatin structure and dynamics	WD domain, G-beta repeat	WD40 repeat-containing protein HOS15 OS=Arabidopsis thaliana OX=3702 GN=HOS15 PE=2 SV=1	B	Chromatin structure and dynamics	WD40 repeat-containing protein HOS15-like isoform X2 [Juglans regia]
Cyclocarya_paliurus_newGene_15763	8041	7208	8009	3460	3972	2948	177.745	144.342	167.994	56.5756	67.3404	56.6162	1.07E-06	-0.974124	down	--	--	--	--	--	--	--	--	--	--	--	hypothetical protein F2P56_033918 [Juglans regia]
Cyclocarya_paliurus_newGene_36996	2008	1888	2086	855	653	1148	5.29024	4.38086	5.29786	2.53478	1.40831	2.55074	0.00246479	-0.927507	down	[R]	General function prediction only	Molecular Function: ADP binding (GO:0043531);;	K13459|2.9e-137|egu:105052742|K13459 disease resistance protein RPS2 | (RefSeq) disease resistance protein At4g27190-like	Plant-pathogen interaction (ko04626)	[T]	Signal transduction mechanisms	NB-ARC domain	Disease resistance protein At4g27190 OS=Arabidopsis thaliana OX=3702 GN=At4g27190 PE=2 SV=1	T	Signal transduction mechanisms	hypothetical protein F2P56_019448 [Juglans regia]
Cyclocarya_paliurus_newGene_32728	552	429	327	179	246	126	4.76239	3.92706	2.82784	1.33128	1.72141	0.973868	0.00688311	-1.00097	down	--	--	Biological Process: telomere maintenance (GO:0000723);; Molecular Function: DNA helicase activity (GO:0003678);; Molecular Function: damaged DNA binding (GO:0003684);; Biological Process: double-strand break repair via nonhomologous end joining (GO:0006303);; Molecular Function: telomeric DNA binding (GO:0042162);; Cellular Component: Ku70:Ku80 complex (GO:0043564);;	K10884|4.0e-235|jre:108987345|K10884 ATP-dependent DNA helicase 2 subunit 1 | (RefSeq) ATP-dependent DNA helicase 2 subunit KU70	Non-homologous end-joining (ko03450)	[L]	Replication, recombination and repair	Ku70/Ku80 N-terminal alpha/beta domain	ATP-dependent DNA helicase 2 subunit KU70 OS=Arabidopsis thaliana OX=3702 GN=KU70 PE=1 SV=1	L	Replication, recombination and repair	ATP-dependent DNA helicase 2 subunit KU70 [Juglans regia]
Cyclocarya_paliurus_newGene_21700	667	703	655	743	1127	1060	4.63914	4.18454	4.15856	4.06725	6.64836	5.89222	2.43E-05	0.674066	up	[R]	General function prediction only	Molecular Function: ATP binding (GO:0005524);; Molecular Function: kinase activity (GO:0016301);;	K05305|0.0e+00|jre:109010378|K05305 fucokinase [EC:2.7.1.52] | (RefSeq) bifunctional fucokinase/fucose pyrophosphorylase isoform X1	Fructose and mannose metabolism (ko00051);; Amino sugar and nucleotide sugar metabolism (ko00520)	[G]	Carbohydrate transport and metabolism	L-fucokinase	Bifunctional fucokinase/fucose pyrophosphorylase OS=Arabidopsis thaliana OX=3702 GN=FKGP PE=1 SV=2	G	Carbohydrate transport and metabolism	bifunctional fucokinase/fucose pyrophosphorylase isoform X1 [Juglans regia]
Cyclocarya_paliurus_newGene_16412	480	508	461	784	896	888	5.71081	5.94323	5.0902	7.40646	9.11351	9.49218	1.65E-10	0.980484	up	--	--	Molecular Function: protein dimerization activity (GO:0046983);;	--	--	--	--	Helix-loop-helix DNA-binding domain	Transcription factor BIM1 OS=Arabidopsis thaliana OX=3702 GN=BIM1 PE=1 SV=2	K	Transcription	transcription factor BIM1-like isoform X3 [Juglans regia]
Cyclocarya_paliurus_newGene_30068	575	521	620	296	344	280	8.40702	6.52571	8.23602	3.72518	3.84258	3.45921	0.000969246	-0.714158	down	--	--	--	--	--	--	--	Domain of unknown function (DUF1995)	--	S	Function unknown	protein LOW PSII ACCUMULATION 3, chloroplastic [Juglans regia]
Cyclocarya_paliurus_newGene_30107	2177	2031	2052	3215	3080	3290	15.9442	13.5314	14.3095	20.4411	18.39	21.7151	7.85E-05	0.773007	up	--	--	Biological Process: cell morphogenesis (GO:0000902);; Biological Process: cell morphogenesis involved in differentiation (GO:0000904);; Biological Process: response to acid chemical (GO:0001101);; Biological Process: regulation of cell growth (GO:0001558);; Molecular Function: molecular_function (GO:0003674);; Molecular Function: nucleic acid binding (GO:0003676);; Molecular Function: DNA binding…	K01051|4.0e-07|var:108341535|K01051 pectinesterase [EC:3.1.1.11] | (RefSeq) probable pectinesterase/pectinesterase inhibitor 58	Pentose and glucuronate interconversions (ko00040)	[K]	Transcription	Myb/SANT-like DNA-binding domain	Trihelix transcription factor DF1 OS=Arabidopsis thaliana OX=3702 GN=DF1 PE=4 SV=1	K	Transcription	trihelix transcription factor GTL1-like isoform X2 [Juglans regia]
Cyclocarya_paliurus_newGene_20343	441	427	424	513	1061	1260	6.39107	5.59846	5.63083	6.40541	12.563	16.517	0.000292238	1.17999	up	--	--	Biological Process: phototropism (GO:0009638);;	--	--	--	--	NPH3 family	Root phototropism protein 2 OS=Arabidopsis thaliana OX=3702 GN=RPT2 PE=1 SV=2	S	Function unknown	root phototropism protein 2 [Juglans regia]
Cyclocarya_paliurus_newGene_20016	294	323	315	23	35	17	4.33925	4.14093	4.49082	0.294343	0.382999	0.207889	2.01E-22	-3.23199	down	--	--	Molecular Function: protein serine/threonine phosphatase activity (GO:0004722);; Molecular Function: metal ion binding (GO:0046872);;	K14497|4.2e-143|jre:108998487|K14497 protein phosphatase 2C [EC:3.1.3.16] | (RefSeq) probable protein phosphatase 2C 24	MAPK signaling pathway - plant (ko04016);; Plant hormone signal transduction (ko04075)	[T]	Signal transduction mechanisms	Protein phosphatase 2C	Protein phosphatase 2C 3 OS=Arabidopsis thaliana OX=3702 GN=AIP1 PE=1 SV=1	T	Signal transduction mechanisms	probable protein phosphatase 2C 24 [Juglans regia]
Cyclocarya_paliurus_newGene_23154	35	83	88	240	155	246	0.435689	0.968681	1.07151	2.67146	1.6214	2.59271	0.000558984	1.58508	up	--	--	Cellular Component: integral component of membrane (GO:0016021);;	--	--	--	--	Sulfite exporter TauE/SafE	Sulfite exporter TauE/SafE family protein 3 OS=Arabidopsis thaliana OX=3702 GN=At2g25737 PE=2 SV=1	S	Function unknown	sulfite exporter TauE/SafE family protein 3-like [Juglans regia]
Cyclocarya_paliurus_newGene_26986	1195	1011	948	1653	1661	1427	11.3733	8.78208	8.61048	13.6271	12.9039	12.2405	0.00199232	0.73378	up	--	--	Cellular Component: Golgi membrane (GO:0000139);; Molecular Function: structural molecule activity (GO:0005198);; Biological Process: intracellular protein transport (GO:0006886);; Biological Process: vesicle-mediated transport (GO:0016192);; Cellular Component: COPI vesicle coat (GO:0030126);;	K17267|0.0e+00|jre:109003294|K17267 coatomer subunit gamma | (RefSeq) coatomer subunit gamma-2-like	--	[U]	Intracellular trafficking, secretion, and vesicular transport	Adaptin N terminal region	Coatomer subunit gamma-2 OS=Oryza sativa subsp. japonica OX=39947 GN=Os07g0201100 PE=2 SV=1	U	Intracellular trafficking, secretion, and vesicular transport	coatomer subunit gamma-2-like [Juglans regia]
Cyclocarya_paliurus_newGene_33965	405	458	467	878	1049	828	3.36052	4.79742	5.25071	6.02337	6.85502	5.94289	1.86E-12	1.19851	up	[E]	Amino acid transport and metabolism	Molecular Function: methylenetetrahydrofolate reductase (NAD(P)H) activity (GO:0004489);; Biological Process: methionine metabolic process (GO:0006555);; Biological Process: tetrahydrofolate interconversion (GO:0035999);;	K00297|0.0e+00|jre:109020262|K00297 methylenetetrahydrofolate reductase (NADPH) [EC:1.5.1.20] | (RefSeq) methylenetetrahydrofolate reductase 2-like	One carbon pool by folate (ko00670);; Carbon metabolism (ko01200)	[E]	Amino acid transport and metabolism	Methylenetetrahydrofolate reductase	Methylenetetrahydrofolate reductase 2 OS=Arabidopsis thaliana OX=3702 GN=MTHFR2 PE=1 SV=2	E	Amino acid transport and metabolism	methylenetetrahydrofolate reductase 2-like [Juglans regia]
Cyclocarya_paliurus_newGene_7524	83	218	110	0	0	0	0.68862	1.32894	0.597226	0	0	0	5.95E-15	-4.73021	down	--	--	Molecular Function: nucleic acid binding (GO:0003676);; Molecular Function: aspartic-type endopeptidase activity (GO:0004190);; Biological Process: DNA integration (GO:0015074);;	K19199|5.9e-67|jre:108998805|K19199 protein-histidine N-methyltransferase [EC:2.1.1.85] | (RefSeq) uncharacterized protein LOC108998805 isoform X1	--	[R]	General function prediction only	RNase H-like domain found in reverse transcriptase	Uncharacterized mitochondrial protein AtMg00860 OS=Arabidopsis thaliana OX=3702 GN=AtMg00860 PE=4 SV=1	I	Lipid transport and metabolism	Transposon Tf2-12 polyprotein [Vitis vinifera]
Cyclocarya_paliurus_newGene_36946	295	349	356	558	1020	529	2.53832	3.24387	3.10245	4.40689	7.58831	3.81984	3.47E-05	1.15751	up	--	--	Cellular Component: cellular_component (GO:0005575);; Cellular Component: intracellular (GO:0005622);; Cellular Component: cell (GO:0005623);; Cellular Component: cytoplasm (GO:0005737);; Biological Process: transport (GO:0006810);; Biological Process: endocytosis (GO:0006897);; Biological Process: receptor-mediated endocytosis (GO:0006898);; Biological Process: organelle organization (GO:0006996…	--	--	[R]	General function prediction only	--	J domain-containing protein required for chloroplast accumulation response 1 OS=Arabidopsis thaliana OX=3702 GN=JAC1 PE=1 SV=1	S	Function unknown	J domain-containing protein required for chloroplast accumulation response 1-like [Juglans regia]
Cyclocarya_paliurus_newGene_15648	89	91	80	0	8	18	1.36136	1.23534	1.24589	0	0.090633	0.220964	0.00927723	-1.68112	down	--	--	Molecular Function: DNA binding (GO:0003677);; Cellular Component: integral component of membrane (GO:0016021);;	--	--	[R]	General function prediction only	Ankyrin repeats (3 copies)	--	S	Function unknown	hypothetical protein F2P56_022021, partial [Juglans regia]
Cyclocarya_paliurus_newGene_36974	121	167	135	189	285	275	1.1825	1.36137	1.55671	2.31751	1.92811	3.36862	7.43E-05	0.949425	up	--	--	Cellular Component: integral component of membrane (GO:0016021);;	--	--	--	--	--	--	--	--	uncharacterized protein LOC108997871 [Juglans regia]
Cyclocarya_paliurus_newGene_9907	91	122	83	35	20	41	2.00483	3.38675	1.86168	0.545695	0.309406	1.22052	0.00903826	-1.2054	down	--	--	--	--	--	--	--	Zinc knuckle	--	L	Replication, recombination and repair	uncharacterized protein LOC109014969 [Juglans regia]
Cyclocarya_paliurus_newGene_11491	226	76	279	48	11	12	4.45047	1.36282	5.24581	0.81915	0.168291	0.198806	0.00359852	-1.7953	down	--	--	Molecular Function: molecular_function (GO:0003674);; Molecular Function: catalytic activity (GO:0003824);; Cellular Component: cellular_component (GO:0005575);; Cellular Component: intracellular (GO:0005622);; Cellular Component: cell (GO:0005623);; Cellular Component: cytoplasm (GO:0005737);; Cellular Component: vacuole (GO:0005773);; Cellular Component: Golgi apparatus (GO:0005794);; Cellular …	K23877|7.5e-41|psom:113276399|K23877 xyloglucan O-acetyltransferase | (RefSeq) protein ALTERED XYLOGLUCAN 4-like	--	--	--	GDSL/SGNH-like Acyl-Esterase family found in Pmr5 and Cas1p	Protein trichome birefringence-like 39 OS=Arabidopsis thaliana OX=3702 GN=TBL39 PE=2 SV=1	S	Function unknown	protein trichome birefringence-like 39 [Juglans regia]
Cyclocarya_paliurus_newGene_29667	8	4	5	64	45	41	0.243612	0.154045	0.146236	1.51576	1.48787	1.38684	8.44E-06	2.47964	up	--	--	Molecular Function: aspartic-type endopeptidase activity (GO:0004190);;	--	--	--	--	--	--	--	--	uncharacterized protein LOC118347680 [Juglans regia]
Cyclocarya_paliurus_newGene_8251	66	68	66	0	0	0	1.05779	1.12454	1.06683	0	0	0	2.74E-12	-4.26539	down	--	--	Cellular Component: integral component of membrane (GO:0016021);;	--	--	--	--	--	--	--	--	uncharacterized protein LOC108990025 isoform X2 [Juglans regia]
Cyclocarya_paliurus_newGene_27312	67	68	81	133	351	474	0.84647	0.725203	0.939802	1.54463	3.89713	6.01417	1.37E-05	1.9553	up	--	--	Cellular Component: integral component of membrane (GO:0016021);; Biological Process: sterol metabolic process (GO:0016125);; Molecular Function: cholestenol delta-isomerase activity (GO:0047750);;	K01824|1.4e-122|jre:109006700|K01824 cholestenol Delta-isomerase [EC:5.3.3.5] | (RefSeq) probable 3-beta-hydroxysteroid-Delta(8),Delta(7)-isomerase	Steroid biosynthesis (ko00100)	[I]	Lipid transport and metabolism	EXPERA (EXPanded EBP superfamily)	Probable 3-beta-hydroxysteroid-Delta(8),Delta(7)-isomerase OS=Arabidopsis thaliana OX=3702 GN=At1g20050 PE=2 SV=1	I	Lipid transport and metabolism	probable 3-beta-hydroxysteroid-Delta(8),Delta(7)-isomerase [Juglans regia]
Cyclocarya_paliurus_newGene_7754	44	38	20	0	0	0	0.624433	0.490131	0.268719	0	0	0	1.03E-05	-2.85537	down	[P]	Inorganic ion transport and metabolism	Biological Process: sulfur compound metabolic process (GO:0006790);; Molecular Function: 3'(2'),5'-bisphosphate nucleotidase activity (GO:0008441);; Biological Process: phosphatidylinositol phosphorylation (GO:0046854);; Biological Process: inositol phosphate dephosphorylation (GO:0046855);;	K01082|9.5e-217|jre:109013757|K01082 3'(2'), 5'-bisphosphate nucleotidase [EC:3.1.3.7] | (RefSeq) PAP-specific phosphatase HAL2-like	Sulfur metabolism (ko00920)	[FP]	Nucleotide transport and metabolism;; Inorganic ion transport and metabolism	Inositol monophosphatase family	PAP-specific phosphatase HAL2-like OS=Arabidopsis thaliana OX=3702 GN=AHL PE=2 SV=1	--	--	PAP-specific phosphatase HAL2-like [Juglans regia]
Cyclocarya_paliurus_newGene_24624	236	271	216	38	109	112	5.49228	5.85376	4.77991	0.78591	1.98325	2.34344	0.00356531	-1.20182	down	[Q]	Secondary metabolites biosynthesis, transport and catabolism	Molecular Function: hydrolase activity (GO:0016787);;	--	--	[R]	General function prediction only	Dienelactone hydrolase family	Endo-1,3;1,4-beta-D-glucanase OS=Zea mays OX=4577 PE=1 SV=1	L	Replication, recombination and repair	endo-1,3;1,4-beta-D-glucanase-like [Juglans regia]
Cyclocarya_paliurus_newGene_3873	21	24	19	0	0	0	0.236793	0.45157	0.281017	0	0	0	0.00014023	-2.47142	down	--	--	--	--	--	--	--	--	--	--	--	uncharacterized protein LOC108996825 [Juglans regia]
Cyclocarya_paliurus_newGene_22034	61	651	570	34	28	88	1.24547	12.2348	11.1924	0.589226	0.455233	1.62538	0.00210804	-1.88469	down	[R]	General function prediction only	Cellular Component: cellular_component (GO:0005575);; Cellular Component: cell (GO:0005623);; Cellular Component: plasma membrane (GO:0005886);; Cellular Component: cell-cell junction (GO:0005911);; Cellular Component: plasmodesma (GO:0009506);; Cellular Component: membrane (GO:0016020);; Cellular Component: cell junction (GO:0030054);; Cellular Component: cell part (GO:0044464);; Cellular Compon…	K01456|1.2e-21|pavi:110759676|K01456 peptide-N4-(N-acetyl-beta-glucosaminyl)asparagine amidase [EC:3.5.1.52] | (RefSeq) peptide-N(4)-(N-acetyl-beta- glucosaminyl)asparagine amidase-like	Protein processing in endoplasmic reticulum (ko04141)	[C]	Energy production and conversion	Aldo/keto reductase family	Probable voltage-gated potassium channel subunit beta OS=Arabidopsis thaliana OX=3702 GN=KAB1 PE=1 SV=1	C	Energy production and conversion	probable voltage-gated potassium channel subunit beta [Juglans regia]
Cyclocarya_paliurus_newGene_28178	3910	4617	5163	5806	9104	5260	11.3741	13.7712	14.7553	14.3676	22.6963	12.7463	0.00243368	0.688667	up	--	--	Biological Process: lipid transport (GO:0006869);; Molecular Function: lipid binding (GO:0008289);; Cellular Component: integral component of membrane (GO:0016021);;	--	--	[R]	General function prediction only	--	--	M	Cell wall/membrane/envelope biogenesis	tricalbin-3-like isoform X2 [Juglans regia]
Cyclocarya_paliurus_newGene_33101	63	62	58	244	471	344	2.25078	2.03939	2.01181	7.8215	13.9917	11.4182	1.06E-18	2.53048	up	--	--	Molecular Function: protein phosphatase inhibitor activity (GO:0004864);; Biological Process: defense response (GO:0006952);; Biological Process: response to biotic stimulus (GO:0009607);; Biological Process: abscisic acid-activated signaling pathway (GO:0009738);; Molecular Function: abscisic acid binding (GO:0010427);; Molecular Function: signaling receptor activity (GO:0038023);;	K05387|6.3e-13|peq:110030824|K05387 glutamate receptor, ionotropic, plant | (RefSeq) LOW QUALITY PROTEIN: glutamate receptor 2.3-like	--	--	--	Pathogenesis-related protein Bet v 1 family	Major allergen Pru ar 1 OS=Prunus armeniaca OX=36596 PE=1 SV=1	S	Function unknown	major allergen Pru ar 1-like [Juglans regia]
Cyclocarya_paliurus_newGene_14699	179	240	202	254	275	338	2.75094	2.94172	2.52952	3.16285	2.86619	3.80851	0.00957048	0.634686	up	--	--	Molecular Function: carbonate dehydratase activity (GO:0004089);; Molecular Function: zinc ion binding (GO:0008270);;	K01674|9.8e-50|jre:109020853|K01674 carbonic anhydrase [EC:4.2.1.1] | (RefSeq) alpha carbonic anhydrase 7-like	Nitrogen metabolism (ko00910)	[R]	General function prediction only	Eukaryotic-type carbonic anhydrase	Alpha carbonic anhydrase 7 OS=Arabidopsis thaliana OX=3702 GN=ACA7 PE=2 SV=1	P	Inorganic ion transport and metabolism	hypothetical protein F2P56_037091, partial [Juglans regia]
Cyclocarya_paliurus_newGene_31863	1644	1416	1683	4178	3163	2485	10.5191	8.26275	10.279	23.1559	16.4191	12.3853	0.000278741	1.1654	up	[HR]	Coenzyme transport and metabolism;; General function prediction only	Biological Process: sucrose metabolic process (GO:0005985);; Molecular Function: sucrose-phosphate synthase activity (GO:0046524);;	K00696|0.0e+00|jre:109003426|K00696 sucrose-phosphate synthase [EC:2.4.1.14] | (RefSeq) probable sucrose-phosphate synthase 2	Starch and sucrose metabolism (ko00500)	[M]	Cell wall/membrane/envelope biogenesis	Glycosyl transferases group 1	Probable sucrose-phosphate synthase 2 OS=Craterostigma plantagineum OX=4153 GN=SPS2 PE=2 SV=1	M	Cell wall/membrane/envelope biogenesis	probable sucrose-phosphate synthase 2 [Juglans regia]
Cyclocarya_paliurus_newGene_1570	165	299	276	16	5	3	7.06273	11.6876	11.2874	0.569484	0.149245	0.080354	2.94E-09	-3.37556	down	--	--	Cellular Component: integral component of membrane (GO:0016021);;	--	--	--	--	--	--	--	--	uncharacterized protein LOC109000551 [Juglans regia]
Cyclocarya_paliurus_newGene_21693	637	784	561	295	461	353	12.6013	14.1728	10.5761	5.04361	7.45492	6.29616	0.00144816	-0.664585	down	--	--	Molecular Function: DNA binding (GO:0003677);; Cellular Component: nucleus (GO:0005634);;	K09422|1.4e-152|jre:109010374|K09422 transcription factor MYB, plant | (RefSeq) transcription factor MYB7-like	--	[K]	Transcription	Myb-like DNA-binding domain	Transcription repressor MYB5 OS=Arabidopsis thaliana OX=3702 GN=MYB5 PE=1 SV=1	--	--	transcription factor MYB7-like [Juglans regia]
Cyclocarya_paliurus_newGene_25539	506	629	505	220	192	321	5.47409	5.92524	4.6369	2.25595	1.57144	2.85077	0.0029389	-0.917201	down	--	--	Biological Process: carbohydrate metabolic process (GO:0005975);; Molecular Function: lyase activity (GO:0016829);; Molecular Function: carbohydrate binding (GO:0030246);;	K18195|0.0e+00|jre:109004812|K18195 rhamnogalacturonan endolyase [EC:4.2.2.23] | (RefSeq) probable rhamnogalacturonate lyase B	--	--	--	Rhamnogalacturonate lyase family	--	S	Function unknown	probable rhamnogalacturonate lyase B [Juglans regia]
Cyclocarya_paliurus_newGene_17760	479	327	393	859	779	1167	3.54427	2.18793	2.50742	4.70979	5.16223	6.65519	4.93E-05	1.30219	up	--	--	Molecular Function: ceramidase activity (GO:0017040);; Biological Process: ceramide catabolic process (GO:0046514);;	K12349|0.0e+00|jre:109007403|K12349 neutral ceramidase [EC:3.5.1.23] | (RefSeq) neutral ceramidase 1-like	Sphingolipid metabolism (ko00600)	[T]	Signal transduction mechanisms	Neutral/alkaline non-lysosomal ceramidase, N-terminal	Neutral ceramidase 1 OS=Arabidopsis thaliana OX=3702 GN=NCER1 PE=2 SV=1	T	Signal transduction mechanisms	hypothetical protein F2P56_010991 [Juglans regia]
Cyclocarya_paliurus_newGene_33495	344	333	382	123	127	166	2.65545	2.39605	2.78145	0.900934	0.838483	1.15372	2.64E-05	-1.12559	down	--	--	Molecular Function: DNA binding (GO:0003677);; Molecular Function: protein dimerization activity (GO:0046983);;	K21437|1.8e-18|ccav:112523844|K21437 ankyrin repeat domain-containing protein 13 | (RefSeq) uncharacterized protein LOC112523844	--	[L]	Replication, recombination and repair	hAT family C-terminal dimerisation region	Putative AC transposase OS=Zea mays OX=4577 PE=2 SV=2	L	Replication, recombination and repair	zinc finger BED domain-containing protein RICESLEEPER 2-like [Quercus lobata]
Cyclocarya_paliurus_newGene_10771	164	114	97	6	7	42	3.0031	1.95382	1.57452	0.221273	0.18727	0.766348	0.00566627	-1.70385	down	[C]	Energy production and conversion	Molecular Function: oxidoreductase activity, acting on the aldehyde or oxo group of donors, NAD or NADP as acceptor (GO:0016620);;	K12355|3.5e-195|jre:109004656|K12355 coniferyl-aldehyde dehydrogenase [EC:1.2.1.68] | (RefSeq) aldehyde dehydrogenase family 2 member C4-like isoform X1	Phenylpropanoid biosynthesis (ko00940)	[C]	Energy production and conversion	Aldehyde dehydrogenase family	Aldehyde dehydrogenase family 2 member C4 OS=Arabidopsis thaliana OX=3702 GN=ALDH2C4 PE=1 SV=2	C	Energy production and conversion	hypothetical protein F2P56_023047 [Juglans regia]
Cyclocarya_paliurus_newGene_5004	265	327	266	425	550	523	4.98535	5.58871	4.75976	6.98288	8.54008	8.96657	9.22E-09	0.953586	up	--	--	Biological Process: chloroplast fission (GO:0010020);;	K08176|7.5e-71|oeu:111402953|K08176 MFS transporter, PHS family, inorganic phosphate transporter | (RefSeq) inorganic phosphate transporter 1-2-like	--	--	--	--	Plastid division protein PDV1 OS=Arabidopsis thaliana OX=3702 GN=PDV1 PE=1 SV=1	S	Function unknown	hypothetical protein F2P56_031413, partial [Juglans regia]
Cyclocarya_paliurus_newGene_6953	706	1012	574	997	1117	1234	7.14006	9.33511	5.5381	8.92968	9.55186	11.4442	0.00743027	0.696498	up	[S]	Function unknown	Cellular Component: integral component of membrane (GO:0016021);; Biological Process: transmembrane transport (GO:0055085);;	K15363|5.8e-52|bna:111210893|K15363 fanconi-associated nuclease 1 [EC:3.1.21.- 3.1.4.1] | (RefSeq) fanconi-associated nuclease 1 homolog	--	--	--	OPT oligopeptide transporter protein	Metal-nicotianamine transporter YSL1 OS=Arabidopsis thaliana OX=3702 GN=YSL1 PE=2 SV=2	S	Function unknown	metal-nicotianamine transporter YSL1-like [Juglans regia]
Cyclocarya_paliurus_newGene_24653	1428	1366	1374	739	748	687	15.2892	13.5463	14.3044	6.99682	6.48164	6.71089	0.000111211	-0.74714	down	--		Molecular Function: protein kinase activity (GO:0004672);; Molecular Function: ATP binding (GO:0005524);; Cellular Component: integral component of membrane (GO:0016021);;	K01180|8.1e-64|cmax:111487562|K01180 endo-1,3(4)-beta-glucanase [EC:3.2.1.6] | (RefSeq) uncharacterized protein LOC111487562	--	[T]	Signal transduction mechanisms	Protein kinase domain	Probable LRR receptor-like serine/threonine-protein kinase RKF3 OS=Arabidopsis thaliana OX=3702 GN=RKF3 PE=2 SV=1	T	Signal transduction mechanisms	probable LRR receptor-like serine/threonine-protein kinase RKF3 [Juglans regia]
Cyclocarya_paliurus_newGene_27152	4563	5601	4906	7086	6923	7007	18.1576	20.4152	18.7003	24.5993	22.5961	25.3023	0.000110681	0.653093	up	--	--	Molecular Function: ubiquitin-protein transferase activity (GO:0004842);;	K10590|0.0e+00|jre:109006595|K10590 E3 ubiquitin-protein ligase TRIP12 [EC:2.3.2.26] | (RefSeq) E3 ubiquitin-protein ligase UPL3-like	Ubiquitin mediated proteolysis (ko04120)	[O]	Posttranslational modification, protein turnover, chaperones	HECT-domain (ubiquitin-transferase)	E3 ubiquitin-protein ligase UPL3 OS=Arabidopsis thaliana OX=3702 GN=UPL3 PE=1 SV=1	O	Posttranslational modification, protein turnover, chaperones	E3 ubiquitin-protein ligase UPL3-like [Juglans regia]
Cyclocarya_paliurus_newGene_5373	166	250	228	31	91	56	1.60168	2.50751	2.00254	0.21823	0.625679	0.607974	0.000104473	-1.5459	down	[O]	Posttranslational modification, protein turnover, chaperones	Molecular Function: ATP binding (GO:0005524);; Biological Process: cell division (GO:0051301);;	K14571|8.5e-236|jre:108996260|K14571 ribosome biogenesis ATPase | (RefSeq) cell division control protein 48 homolog C-like	Ribosome biogenesis in eukaryotes (ko03008)	[O]	Posttranslational modification, protein turnover, chaperones	ATPase family associated with various cellular activities (AAA)	Cell division control protein 48 homolog C OS=Arabidopsis thaliana OX=3702 GN=CDC48C PE=2 SV=2	O	Posttranslational modification, protein turnover, chaperones	cell division control protein 48 homolog C-like [Juglans regia]
Cyclocarya_paliurus_newGene_25889	863	929	1007	1612	1959	1569	8.93155	8.79854	10.0415	15.2272	16.8984	14.8598	3.77E-11	1.02833	up	[HI]	Coenzyme transport and metabolism;; Lipid transport and metabolism	Molecular Function: 1-deoxy-D-xylulose-5-phosphate synthase activity (GO:0008661);; Biological Process: terpenoid biosynthetic process (GO:0016114);;	K01662|0.0e+00|jre:108998774|K01662 1-deoxy-D-xylulose-5-phosphate synthase [EC:2.2.1.7] | (RefSeq) probable 1-deoxy-D-xylulose-5-phosphate synthase 2, chloroplastic isoform X1	Thiamine metabolism (ko00730);; Terpenoid backbone biosynthesis (ko00900)	[G]	Carbohydrate transport and metabolism	1-deoxy-D-xylulose-5-phosphate synthase	Probable 1-deoxy-D-xylulose-5-phosphate synthase 2, chloroplastic OS=Oryza sativa subsp. japonica OX=39947 GN=Os07g0190000 PE=2 SV=1	G	Carbohydrate transport and metabolism	probable 1-deoxy-D-xylulose-5-phosphate synthase 2, chloroplastic isoform X1 [Juglans regia]
Cyclocarya_paliurus_newGene_24364	1383	1303	1277	1817	2357	1922	36.044	30.9503	31.6849	40.948	50.0213	45.1039	2.43E-07	0.768935	up	[I]	Lipid transport and metabolism	Molecular Function: isopentenyl-diphosphate delta-isomerase activity (GO:0004452);; Biological Process: isoprenoid biosynthetic process (GO:0008299);; Molecular Function: hydrolase activity (GO:0016787);;	K01823|6.6e-136|jre:108984042|K01823 isopentenyl-diphosphate Delta-isomerase [EC:5.3.3.2] | (RefSeq) isopentenyl-diphosphate Delta-isomerase I	Terpenoid backbone biosynthesis (ko00900)	[Q]	Secondary metabolites biosynthesis, transport and catabolism	NUDIX domain	Isopentenyl-diphosphate Delta-isomerase I OS=Camptotheca acuminata OX=16922 GN=IPI1 PE=2 SV=1	Q	Secondary metabolites biosynthesis, transport and catabolism	hypothetical protein F2P56_024522, partial [Juglans regia]
Cyclocarya_paliurus_newGene_1169	129	629	626	68	141	100	2.7985	12.2185	12.6814	1.24507	2.50235	1.88219	0.00232148	-1.59003	down	--	--	Molecular Function: serine-type endopeptidase activity (GO:0004252);; Cellular Component: integral component of membrane (GO:0016021);;	--	--	[S]	Function unknown	UBA/TS-N domain	Rhomboid-like protein 20 OS=Arabidopsis thaliana OX=3702 GN=RBL20 PE=2 SV=1	S	Function unknown	rhomboid-like protein 20 [Juglans regia]
Cyclocarya_paliurus_newGene_34090	1058	1262	1275	1659	2273	1716	7.07265	7.51877	8.10128	10.0403	11.5109	10.2404	2.30E-08	0.80333	up	--	--	Cellular Component: integral component of membrane (GO:0016021);; Molecular Function: phosphoric ester hydrolase activity (GO:0042578);;	K22913|2.8e-23|jre:109005419|K22913 phosphatidylinositol 3,5-bisphosphate 5-phosphatase [EC:3.1.3.-] | (RefSeq) phosphoinositide phosphatase SAC2-like	Inositol phosphate metabolism (ko00562)	[I]	Lipid transport and metabolism	SacI homology domain	Phosphoinositide phosphatase SAC2 OS=Arabidopsis thaliana OX=3702 GN=SAC2 PE=2 SV=1	I	Lipid transport and metabolism	hypothetical protein F2P56_016248 [Juglans regia]
Cyclocarya_paliurus_newGene_28571	81	115	86	5	7	31	2.70083	3.32992	2.23403	0.09567	0.152138	0.756302	0.00347545	-1.74904	down	--	--	--	--	--	--	--	--	--	--	--	uncharacterized protein LOC108996591 [Juglans regia]
Cyclocarya_paliurus_newGene_10223	403	635	169	66	148	107	8.3051	11.3582	3.11056	1.1051	2.32432	1.85307	0.00226576	-1.47318	down	--	--	Biological Process: response to acid chemical (GO:0001101);; Cellular Component: cellular_component (GO:0005575);; Cellular Component: cell (GO:0005623);; Cellular Component: plasma membrane (GO:0005886);; Biological Process: cell communication (GO:0007154);; Biological Process: signal transduction (GO:0007165);; Biological Process: biological_process (GO:0008150);; Biological Process: response t…	--	--	--	--	Remorin, C-terminal region	Remorin 4.1 OS=Oryza sativa subsp. japonica OX=39947 GN=REM4.1 PE=1 SV=1	S	Function unknown	remorin 4.1-like [Juglans regia]
Cyclocarya_paliurus_newGene_11988	238	212	229	440	323	381	3.71819	2.87124	3.44811	6.19514	4.06871	5.62084	0.00483714	0.885984	up	--	--	Cellular Component: integral component of membrane (GO:0016021);;	K16055|2.2e-17|lja:Lj0g3v0314949.1|K16055 trehalose 6-phosphate synthase/phosphatase [EC:2.4.1.15 3.1.3.12] | (RefSeq) Lj0g3v0314949.1; -	Starch and sucrose metabolism (ko00500)	--	--	--	--	--	--	uncharacterized protein LOC109007612 [Juglans regia]
Cyclocarya_paliurus_newGene_3695	3115	4000	3378	1202	418	766	50.9637	59.6945	52.7342	17.0221	5.56975	11.2888	0.000168975	-1.64192	down	[C]	Energy production and conversion	Cellular Component: integral component of membrane (GO:0016021);;	K19371|2.4e-07|mus:103971920|K19371 DnaJ homolog subfamily C member 25 | (RefSeq) chaperone protein dnaJ 50	--	[O]	Posttranslational modification, protein turnover, chaperones	DnaJ domain	Chaperone protein dnaJ C76, chloroplastic OS=Arabidopsis thaliana OX=3702 GN=DJC76 PE=2 SV=1	O	Posttranslational modification, protein turnover, chaperones	chaperone protein dnaJ C76, chloroplastic [Juglans regia]
Cyclocarya_paliurus_newGene_6935	1588	1839	1649	1613	3540	3323	12.9941	13.2743	12.4397	10.8376	25.3019	25.3386	0.00184923	0.833842	up	--	--	Cellular Component: integral component of membrane (GO:0016021);;	K22985|5.0e-238|jre:108990006|K22985 G protein-coupled receptor 107 | (RefSeq) protein CANDIDATE G-PROTEIN COUPLED RECEPTOR 7-like	--	[T]	Signal transduction mechanisms	Lung seven transmembrane receptor	Protein CANDIDATE G-PROTEIN COUPLED RECEPTOR 7 OS=Arabidopsis thaliana OX=3702 GN=CAND7 PE=2 SV=1	T	Signal transduction mechanisms	protein CANDIDATE G-PROTEIN COUPLED RECEPTOR 7-like [Juglans regia]
Cyclocarya_paliurus_newGene_12942	218	325	211	345	434	328	3.21539	4.24623	3.48976	4.43998	5.24353	4.4124	0.00638563	0.699133	up	--	--	--	--	--	--	--	--	--	--	--	uncharacterized protein LOC109021889 [Juglans regia]
Cyclocarya_paliurus_newGene_31474	815	1015	833	269	478	468	7.24654	9.93862	7.37686	2.50346	4.2249	4.65437	3.34E-05	-0.95223	down	--	--	Molecular Function: nucleic acid binding (GO:0003676);; Molecular Function: zinc ion binding (GO:0008270);;	K19525|1.5e-71|dct:110098611|K19525 vacuolar protein sorting-associated protein 13A/C | (RefSeq) uncharacterized protein LOC110098611	--	[R]	General function prediction only	RNase H-like domain found in reverse transcriptase	RNA-directed DNA polymerase homolog OS=Oenothera berteroana OX=3950 PE=4 SV=1	L	Replication, recombination and repair	uncharacterized protein LOC118348542 [Juglans regia]
Cyclocarya_paliurus_newGene_11591	857	730	964	1496	1460	1306	6.84889	5.32535	7.68604	15.3598	12.9074	13.2652	0.000312203	0.881626	up	--	--	--	--	--	--	--	UBA-like domain (DUF1421)	--	S	Function unknown	putative uncharacterized protein DDB_G0294196 [Juglans regia]
Cyclocarya_paliurus_newGene_4772	520	602	772	301	365	352	5.32953	5.6614	7.72795	2.66497	3.04717	3.29945	0.00212684	-0.704568	down	[TK]	Signal transduction mechanisms;; Transcription	Molecular Function: hydrolase activity (GO:0016787);;	K00951|2.7e-89|apro:F751_6164|K00951 GTP pyrophosphokinase [EC:2.7.6.5] | (RefSeq) Guanosine-3',5'-bis(diphosphate) 3'-pyrophosphohydrolase	Purine metabolism (ko00230)	[T]	Signal transduction mechanisms	HD domain	Probable GTP diphosphokinase RSH2, chloroplastic OS=Oryza sativa subsp. japonica OX=39947 GN=RSH2 PE=2 SV=1	T	Signal transduction mechanisms	uncharacterized protein LOC109018999 isoform X1 [Juglans regia]
Cyclocarya_paliurus_newGene_34243	701	963	899	2962	3225	5153	5.43388	6.80514	6.64484	19.8872	20.3948	35.9796	2.38E-15	2.20938	up	[G]	Carbohydrate transport and metabolism	Molecular Function: beta-galactosidase activity (GO:0004565);; Biological Process: carbohydrate metabolic process (GO:0005975);; Molecular Function: carbohydrate binding (GO:0030246);;	K12309|0.0e+00|bna:106418278|K12309 beta-galactosidase [EC:3.2.1.23] | (RefSeq) beta-galactosidase 2 isoform X1	Galactose metabolism (ko00052);; Other glycan degradation (ko00511);; Glycosaminoglycan degradation (ko00531);; Sphingolipid metabolism (ko00600);; Glycosphingolipid biosynthesis - ganglio series (ko00604)	[G]	Carbohydrate transport and metabolism	Glycosyl hydrolases family 35	Beta-galactosidase 1 OS=Arabidopsis thaliana OX=3702 GN=BGAL1 PE=2 SV=1	G	Carbohydrate transport and metabolism	beta-galactosidase 1-like [Juglans regia]
Cyclocarya_paliurus_newGene_38121	117	148	219	16	37	22	2.01681	2.21142	4.15809	0.223885	0.509132	0.314247	3.23E-07	-2.22205	down	--	--	--	K14494|1.5e-15|peq:110032118|K14494 DELLA protein | (RefSeq) LOW QUALITY PROTEIN: DELLA protein DWARF8-like	Plant hormone signal transduction (ko04075)	--	--	GRAS domain family	DELLA protein 1 OS=Medicago truncatula OX=3880 GN=DELLA1 PE=1 SV=1	K	Transcription	protein NODULATION SIGNALING PATHWAY 2-like [Juglans regia]
Cyclocarya_paliurus_newGene_36334	651	577	456	200	239	185	10.3085	7.81839	7.90481	2.22404	3.10836	3.28065	5.59E-06	-1.21468	down	--	--	Molecular Function: transcription factor activity, sequence-specific DNA binding (GO:0003700);; Cellular Component: integral component of membrane (GO:0016021);;	--	--	--	--	bZIP transcription factor	bZIP transcription factor 60 OS=Arabidopsis thaliana OX=3702 GN=BZIP60 PE=1 SV=1	K	Transcription	bZIP transcription factor 60-like [Juglans regia]
qql_120635	39	35	36	54	78	86	1.46094	1.20404	1.3032	1.76908	2.40716	2.95124	0.00533	1.0353	up	[J]	Translation, ribosomal structure and biogenesis	Molecular Function: structural constituent of ribosome (GO:0003735);; Biological Process: translation (GO:0006412);; Cellular Component: chloroplast (GO:0009507);; Cellular Component: large ribosomal subunit (GO:0015934);; Molecular Function: transferase activity (GO:0016740);; Molecular Function: rRNA binding (GO:0019843);;	K02886|4.7e-90|mcha:36165275|K02886 large subunit ribosomal protein L2 | (RefSeq) rpl2, C4D86_pgp024; ribosomal protein L2	Ribosome (ko03010)	[J]	Translation, ribosomal structure and biogenesis	Ribosomal Proteins L2, RNA binding domain	50S ribosomal protein L2, chloroplastic OS=Cucumis sativus OX=3659 GN=rpl2-A PE=3 SV=1	J	Translation, ribosomal structure and biogenesis	hypothetical protein DKX38_030145 [Salix brachista]
Cyclocarya_paliurus_newGene_6864	1094	1098	1176	3059	2448	2251	7.84177	7.51363	8.46885	20.5782	15.1214	15.4101	4.68E-07	1.33691	up	--	--	Biological Process: cell morphogenesis (GO:0000902);; Biological Process: cell morphogenesis involved in differentiation (GO:0000904);; Biological Process: response to acid chemical (GO:0001101);; Biological Process: regulation of cell growth (GO:0001558);; Molecular Function: molecular_function (GO:0003674);; Molecular Function: nucleic acid binding (GO:0003676);; Molecular Function: DNA binding…	K01051|6.7e-07|var:108341535|K01051 pectinesterase [EC:3.1.1.11] | (RefSeq) probable pectinesterase/pectinesterase inhibitor 58	Pentose and glucuronate interconversions (ko00040)	[K]	Transcription	Myb/SANT-like DNA-binding domain	Trihelix transcription factor DF1 OS=Arabidopsis thaliana OX=3702 GN=DF1 PE=4 SV=1	K	Transcription	trihelix transcription factor GTL1-like isoform X2 [Juglans regia]
Cyclocarya_paliurus_newGene_14387	529	487	514	505	1094	860	6.7055	5.62481	6.20999	5.53932	11.3109	9.81247	0.00400474	0.773947	up	[G]	Carbohydrate transport and metabolism	Biological Process: polysaccharide catabolic process (GO:0000272);; Molecular Function: beta-amylase activity (GO:0016161);; Molecular Function: amylopectin maltohydrolase activity (GO:0102229);;	K01177|0.0e+00|jre:109010151|K01177 beta-amylase [EC:3.2.1.2] | (RefSeq) beta-amylase-like	Starch and sucrose metabolism (ko00500)	--	--	Glycosyl hydrolase family 14	Beta-amylase OS=Trifolium repens OX=3899 GN=BMY1 PE=2 SV=1	G	Carbohydrate transport and metabolism	beta-amylase-like [Juglans regia]
Cyclocarya_paliurus_newGene_5100	304	527	542	33	52	24	4.94429	6.90363	6.86882	0.396842	0.617781	0.414404	1.92E-16	-3.15055	down	--	--	Molecular Function: microtubule motor activity (GO:0003777);; Molecular Function: ATP binding (GO:0005524);; Biological Process: microtubule-based movement (GO:0007018);; Molecular Function: microtubule binding (GO:0008017);;	K10403|0.0e+00|jre:109021216|K10403 kinesin family member 22 | (RefSeq) kinesin-like protein KIN-10C	--	[Z]	Cytoskeleton	Kinesin motor domain	Kinesin-like protein KIN-10C OS=Arabidopsis thaliana OX=3702 GN=KIN10C PE=2 SV=1	Z	Cytoskeleton	kinesin-like protein KIN-10C [Juglans regia]
Cyclocarya_paliurus_newGene_29022	388	474	662	102	216	266	13.5742	15.114	22.079	3.06854	6.16156	8.37256	0.00393289	-1.12093	down	--	--	Molecular Function: iron ion binding (GO:0005506);; Cellular Component: integral component of membrane (GO:0016021);;	--	--	--	--	Rubredoxin	--	--	--	uncharacterized protein LOC109009730 [Juglans regia]
Cyclocarya_paliurus_newGene_466	530	573	550	1082	1109	639	5.4653	5.27928	5.5401	9.75627	9.46381	5.94617	0.00306312	0.901445	up	[J]	Translation, ribosomal structure and biogenesis	Molecular Function: RNA binding (GO:0003723);;	K14411|7.8e-253|jre:108996814|K14411 RNA-binding protein Musashi | (RefSeq) heterogeneous nuclear ribonucleoprotein 1-like	mRNA surveillance pathway (ko03015)	[A]	RNA processing and modification	RNA recognition motif. (a.k.a. RRM, RBD, or RNP domain)	Heterogeneous nuclear ribonucleoprotein 1 OS=Arabidopsis thaliana OX=3702 GN=RNP1 PE=1 SV=1	A	RNA processing and modification	heterogeneous nuclear ribonucleoprotein 1-like [Juglans regia]
Cyclocarya_paliurus_newGene_15912	1405	1096	1060	0	0	0	31.9951	23.0786	22.1713	0	0	0	8.99E-63	-8.23369	down	--	--	Cellular Component: photosystem I (GO:0009522);; Cellular Component: photosystem II (GO:0009523);; Cellular Component: chloroplast thylakoid membrane (GO:0009535);; Biological Process: photosynthesis, light harvesting (GO:0009765);; Cellular Component: integral component of membrane (GO:0016021);; Molecular Function: chlorophyll binding (GO:0016168);; Biological Process: protein-chromophore linka…	K08911|2.8e-151|jre:108979543|K08911 light-harvesting complex I chlorophyll a/b binding protein 5 | (RefSeq) photosystem I chlorophyll a/b-binding protein 5, chloroplastic	Photosynthesis - antenna proteins (ko00196)	--	--	Chlorophyll A-B binding protein	Photosystem I chlorophyll a/b-binding protein 5, chloroplastic OS=Arabidopsis thaliana OX=3702 GN=LHCA5 PE=1 SV=1	C	Energy production and conversion	photosystem I chlorophyll a/b-binding protein 5, chloroplastic [Juglans regia]
Cyclocarya_paliurus_newGene_36249	169	90	51	0	4	9	3.76226	1.79288	0.952326	0	0.038627	0.169616	0.000255878	-2.35016	down	[QV]	Secondary metabolites biosynthesis, transport and catabolism;; Defense mechanisms	Molecular Function: monooxygenase activity (GO:0004497);; Molecular Function: iron ion binding (GO:0005506);; Cellular Component: integral component of membrane (GO:0016021);; Molecular Function: oxidoreductase activity, acting on paired donors, with incorporation or reduction of molecular oxygen (GO:0016705);; Molecular Function: heme binding (GO:0020037);;	K07437|4.1e-233|qsu:112027775|K07437 cytochrome P450 family 26 subfamily A | (RefSeq) cytochrome P450 87A3-like	--	[QI]	Secondary metabolites biosynthesis, transport and catabolism;; Lipid transport and metabolism	Cytochrome P450	Cytochrome P450 87A3 OS=Oryza sativa subsp. japonica OX=39947 GN=CYP87A3 PE=2 SV=3	Q	Secondary metabolites biosynthesis, transport and catabolism	cytochrome P450 87A3-like [Juglans regia]
Cyclocarya_paliurus_newGene_4721	3930	4397	4502	1612	2509	2162	37.0702	38.8062	39.3533	10.3049	20.2921	19.5503	5.71E-11	-0.869087	down	--		Molecular Function: protein kinase activity (GO:0004672);; Molecular Function: ATP binding (GO:0005524);; Cellular Component: integral component of membrane (GO:0016021);; Molecular Function: polysaccharide binding (GO:0030247);;	K13430|1.4e-49|pda:103708100|K13430 serine/threonine-protein kinase PBS1 [EC:2.7.11.1] | (RefSeq) serine/threonine-protein kinase PBS1-like	Plant-pathogen interaction (ko04626)	--	--	Protein kinase domain	Rust resistance kinase Lr10 OS=Triticum aestivum OX=4565 GN=LRK10 PE=2 SV=1	T	Signal transduction mechanisms	rust resistance kinase Lr10-like isoform X5 [Juglans regia]
Cyclocarya_paliurus_newGene_35812	617	614	442	1631	2305	3799	22.2719	20.1711	15.0283	50.3298	66.5743	116.343	2.74E-10	2.17992	up	[M]	Cell wall/membrane/envelope biogenesis	--	--	--	--	--	Lytic transglycolase	EG45-like domain containing protein OS=Citrus jambhiri OX=64884 GN=CjBAp12 PE=1 SV=1	S	Function unknown	EG45-like domain containing protein [Juglans regia]
Cyclocarya_paliurus_newGene_21396	935	1493	879	2786	1833	1580	12.017	20.2634	11.4471	36.0387	19.4264	18.5746	0.00514491	1.03216	up	--	--	Molecular Function: molecular_function (GO:0003674);; Molecular Function: transcription factor activity, sequence-specific DNA binding (GO:0003700);; Molecular Function: binding (GO:0005488);; Molecular Function: protein binding (GO:0005515);; Molecular Function: phospholipid binding (GO:0005543);; Cellular Component: cellular_component (GO:0005575);; Cellular Component: intracellular (GO:0005622…	K19600|2.5e-45|mis:MICPUN_63330|K19600 tubby-related protein 1 | (RefSeq) tubby-like protein	--	[R]	General function prediction only	Tub family	Tubby-like F-box protein 5 OS=Oryza sativa subsp. japonica OX=39947 GN=TULP5 PE=2 SV=1	S	Function unknown	tubby-like F-box protein 5 [Juglans regia]
Cyclocarya_paliurus_newGene_9213	501	407	524	550	852	655	7.34273	6.05881	9.04361	7.19148	9.6713	10.0097	0.00492299	0.643755	up	[M]	Cell wall/membrane/envelope biogenesis	Molecular Function: protein serine/threonine kinase activity (GO:0004674);; Molecular Function: ATP binding (GO:0005524);; Biological Process: cell division (GO:0051301);;	K02206|4.5e-129|jre:109012086|K02206 cyclin-dependent kinase 2 [EC:2.7.11.22] | (RefSeq) cell division control protein 2 homolog	--	[R]	General function prediction only	Protein kinase domain	Cell division control protein 2 homolog OS=Vigna aconitifolia OX=3918 GN=CDC2 PE=2 SV=1	T	Signal transduction mechanisms	cell division control protein 2 homolog [Juglans regia]
Cyclocarya_paliurus_newGene_2144	511	482	472	8219	5561	4132	12.7636	9.85039	10.0761	178.856	107.706	90.7227	5.32E-23	3.50766	up	[Q]	Secondary metabolites biosynthesis, transport and catabolism	Molecular Function: oxidoreductase activity (GO:0016491);; Molecular Function: metal ion binding (GO:0046872);;	K24028|1.0e-52|crb:17882673|K24028 salicylic acid 3-hydroxylase [EC:1.14.11.-] | (RefSeq) LOW QUALITY PROTEIN: protein DMR6-LIKE OXYGENASE 2	--	[QR]	Secondary metabolites biosynthesis, transport and catabolism;; General function prediction only	non-haem dioxygenase in morphine synthesis N-terminal	Probable 2-oxoglutarate-dependent dioxygenase At5g05600 OS=Arabidopsis thaliana OX=3702 GN=At5g05600 PE=2 SV=1	Q	Secondary metabolites biosynthesis, transport and catabolism	probable 2-oxoglutarate-dependent dioxygenase At5g05600 [Juglans regia]
Cyclocarya_paliurus_newGene_1195	266	386	349	81	214	160	4.54013	6.02014	5.66255	1.17596	2.95551	2.44246	0.00807879	-0.927396	down	[J]	Translation, ribosomal structure and biogenesis	Molecular Function: methyltransferase activity (GO:0008168);; Biological Process: methylation (GO:0032259);;	K14568|4.3e-137|jre:109011590|K14568 rRNA small subunit pseudouridine methyltransferase Nep1 [EC:2.1.1.260] | (RefSeq) ribosomal RNA small subunit methyltransferase nep-1 isoform X1	Ribosome biogenesis in eukaryotes (ko03008)	[J]	Translation, ribosomal structure and biogenesis	EMG1/NEP1 methyltransferase	--	J	Translation, ribosomal structure and biogenesis	ribosomal RNA small subunit methyltransferase nep-1 isoform X1 [Juglans regia]
Cyclocarya_paliurus_newGene_30919	1956	2348	1990	783	941	798	42.1559	46.0655	41.0659	14.9349	16.8926	15.8206	9.69E-18	-1.13712	down	--	--	Biological Process: mRNA splicing, via spliceosome (GO:0000398);; Cellular Component: spliceosomal complex (GO:0005681);;	K12863|5.7e-100|jre:108994782|K12863 protein CWC15 | (RefSeq) protein CWC15 homolog	Spliceosome (ko03040)	[S]	Function unknown	Cwf15/Cwc15 cell cycle control protein	--	A	RNA processing and modification	protein CWC15 homolog [Juglans regia]
Cyclocarya_paliurus_newGene_29918	1266	1685	1160	2413	2198	1580	10.8923	13.6506	8.87533	17.8805	15.4559	12.4392	0.00971103	0.746001	up	[O]	Posttranslational modification, protein turnover, chaperones	Molecular Function: ATP-dependent peptidase activity (GO:0004176);; Molecular Function: serine-type endopeptidase activity (GO:0004252);; Molecular Function: ATP binding (GO:0005524);; Cellular Component: peroxisomal matrix (GO:0005782);; Biological Process: misfolded or incompletely synthesized protein catabolic process (GO:0006515);; Biological Process: protein processing (GO:0016485);; Biologi…	K01338|0.0e+00|qsu:112017456|K01338 ATP-dependent Lon protease [EC:3.4.21.53] | (RefSeq) lon protease homolog 2, peroxisomal	--	[O]	Posttranslational modification, protein turnover, chaperones	Lon protease (S16) C-terminal proteolytic domain	Lon protease homolog 2, peroxisomal OS=Arabidopsis thaliana OX=3702 GN=LON2 PE=2 SV=1	O	Posttranslational modification, protein turnover, chaperones	lon protease homolog 2, peroxisomal [Juglans regia]
Cyclocarya_paliurus_newGene_13119	297	274	238	411	458	503	4.28003	3.29927	3.02328	4.69618	4.8021	5.81921	9.57E-05	0.89773	up	[T]	Signal transduction mechanisms	Molecular Function: protein kinase activity (GO:0004672);; Molecular Function: ATP binding (GO:0005524);;	K13430|3.4e-55|mus:103986028|K13430 serine/threonine-protein kinase PBS1 [EC:2.7.11.1] | (RefSeq) serine/threonine-protein kinase PBS1	Plant-pathogen interaction (ko04626)	[T]	Signal transduction mechanisms	Protein kinase domain	Proline-rich receptor-like protein kinase PERK13 OS=Arabidopsis thaliana OX=3702 GN=PERK13 PE=1 SV=1	T	Signal transduction mechanisms	probable serine/threonine-protein kinase PBL21 [Juglans regia]
Cyclocarya_paliurus_newGene_5052	1099	1715	1597	1918	2335	2662	17.662	24.4378	23.7435	25.5809	29.4744	37.0169	0.000220651	0.800702	up	--	--	--	--	--	[R]	General function prediction only	--	Uncharacterized protein At3g49140 OS=Arabidopsis thaliana OX=3702 GN=At3g49140 PE=1 SV=2	S	Function unknown	uncharacterized protein At3g49140-like isoform X1 [Juglans regia]
Cyclocarya_paliurus_newGene_18431	494	1124	601	3742	2446	3337	7.36839	13.6403	7.94183	43.1129	28.4598	40.4081	2.18E-08	2.11354	up	[I]	Lipid transport and metabolism	Molecular Function: iron ion binding (GO:0005506);; Biological Process: lipid biosynthetic process (GO:0008610);; Cellular Component: integral component of membrane (GO:0016021);; Molecular Function: oxidoreductase activity (GO:0016491);;	K15404|0.0e+00|jre:108989715|K15404 aldehyde decarbonylase [EC:4.1.99.5] | (RefSeq) very-long-chain aldehyde decarbonylase CER1-like	Cutin, suberine and wax biosynthesis (ko00073)	--	--	WAX2 C-terminal domain	Very-long-chain aldehyde decarbonylase CER1 OS=Arabidopsis thaliana OX=3702 GN=CER1 PE=1 SV=1	S	Function unknown	very-long-chain aldehyde decarbonylase CER1-like [Juglans regia]
Cyclocarya_paliurus_newGene_7228	716	937	731	121	60	122	9.21649	10.9694	8.91202	1.36017	0.63715	1.44076	3.31E-10	-2.47316	down	[QV]	Secondary metabolites biosynthesis, transport and catabolism;; Defense mechanisms	Molecular Function: monooxygenase activity (GO:0004497);; Molecular Function: iron ion binding (GO:0005506);; Molecular Function: oxidoreductase activity, acting on paired donors, with incorporation or reduction of molecular oxygen (GO:0016705);; Molecular Function: heme binding (GO:0020037);;	K15398|7.5e-305|jre:109014476|K15398 fatty acid omega-hydroxylase [EC:1.14.-.-] | (RefSeq) cytochrome P450 86A22-like	Cutin, suberine and wax biosynthesis (ko00073)	[QI]	Secondary metabolites biosynthesis, transport and catabolism;; Lipid transport and metabolism	Cytochrome P450	Cytochrome P450 86A22 OS=Petunia hybrida OX=4102 GN=CYP86A22 PE=1 SV=1	Q	Secondary metabolites biosynthesis, transport and catabolism	cytochrome P450 86A22-like [Juglans regia]
Cyclocarya_paliurus_newGene_30555	2212	2242	2488	3745	5265	3815	16.8134	15.0252	18.5603	26.0874	31.6954	26.4172	8.46E-11	1.02503	up	--		Molecular Function: protein kinase activity (GO:0004672);; Molecular Function: ATP binding (GO:0005524);; Cellular Component: integral component of membrane (GO:0016021);;	K13430|5.1e-70|pda:103717470|K13430 serine/threonine-protein kinase PBS1 [EC:2.7.11.1] | (RefSeq) serine/threonine-protein kinase PBS1-like	Plant-pathogen interaction (ko04626)	--	--	Protein kinase domain	Probable leucine-rich repeat receptor-like serine/threonine-protein kinase At3g14840 OS=Arabidopsis thaliana OX=3702 GN=LRR-RLK PE=1 SV=1	T	Signal transduction mechanisms	probable leucine-rich repeat receptor-like serine/threonine-protein kinase At3g14840 isoform X1 [Juglans regia]
Cyclocarya_paliurus_newGene_24786	1233	1492	1295	2115	1912	2064	18.7557	21.0377	18.9055	27.7853	23.5182	28.5309	0.000140941	0.768781	up	--	--	--	--	--	--	--	--	--	T	Signal transduction mechanisms	universal stress protein PHOS34-like isoform X2 [Juglans regia]
Cyclocarya_paliurus_newGene_4656	663	930	854	1714	1489	1723	7.51278	8.94596	8.58783	17.2265	13.0107	18.1654	7.09E-07	1.16375	up	[C]	Energy production and conversion	Molecular Function: oxidoreductase activity (GO:0016491);;	K17871|2.1e-160|jre:109006421|K17871 NADH:ubiquinone reductase (non-electrogenic) [EC:1.6.5.9] | (RefSeq) internal alternative NAD(P)H-ubiquinone oxidoreductase A2, mitochondrial-like	--	[C]	Energy production and conversion	Pyridine nucleotide-disulphide oxidoreductase	Internal alternative NAD(P)H-ubiquinone oxidoreductase A1, mitochondrial OS=Arabidopsis thaliana OX=3702 GN=NDA1 PE=2 SV=1	C	Energy production and conversion	internal alternative NAD(P)H-ubiquinone oxidoreductase A2, mitochondrial-like [Juglans regia]
Cyclocarya_paliurus_newGene_19927	89	92	57	126	175	211	1.72868	1.63485	1.05691	2.13802	2.78644	3.71821	0.00125232	1.15612	up	--	--	Biological Process: regulation of DNA endoreduplication (GO:0032875);;	--	--	--	--	--	Cyclin-dependent protein kinase inhibitor SMR3 OS=Arabidopsis thaliana OX=3702 GN=SMR3 PE=1 SV=1	--	--	cyclin-dependent protein kinase inhibitor SMR10-like [Juglans regia]
Cyclocarya_paliurus_newGene_36816	12	33	8	38	61	106	0.171701	0.749417	0.134349	0.510481	2.48421	1.71319	0.00876382	1.52737	up	--	--	Cellular Component: integral component of membrane (GO:0016021);;	K13466|1.0e-25|jre:108979830|K13466 EIX receptor 1/2 | (RefSeq) receptor-like protein EIX2 isoform X1	Plant-pathogen interaction (ko04626)	[R]	General function prediction only	Leucine rich repeat	Receptor-like protein 6 OS=Arabidopsis thaliana OX=3702 GN=RLP6 PE=3 SV=1	T	Signal transduction mechanisms	receptor-like protein 7 [Juglans regia]
Cyclocarya_paliurus_newGene_22853	1741	1579	1623	2827	2508	2908	22.4487	18.5765	19.9712	31.5783	26.3953	33.7926	7.08E-05	0.889984	up	[E]	Amino acid transport and metabolism	Molecular Function: methylenetetrahydrofolate reductase (NAD(P)H) activity (GO:0004489);; Biological Process: methionine metabolic process (GO:0006555);; Biological Process: tetrahydrofolate interconversion (GO:0035999);;	K00297|0.0e+00|jre:109005021|K00297 methylenetetrahydrofolate reductase (NADPH) [EC:1.5.1.20] | (RefSeq) methylenetetrahydrofolate reductase 2-like	One carbon pool by folate (ko00670);; Carbon metabolism (ko01200)	[E]	Amino acid transport and metabolism	Methylenetetrahydrofolate reductase	Methylenetetrahydrofolate reductase 2 OS=Arabidopsis thaliana OX=3702 GN=MTHFR2 PE=1 SV=2	E	Amino acid transport and metabolism	methylenetetrahydrofolate reductase 2-like [Juglans regia]
Cyclocarya_paliurus_newGene_30628	58	40	31	0	0	0	0.47743	0.299332	0.240008	0	0	0	3.40E-07	-3.26894	down	--	--	Cellular Component: cellular_component (GO:0005575);; Cellular Component: extracellular region (GO:0005576);; Cellular Component: cell wall (GO:0005618);; Cellular Component: intracellular (GO:0005622);; Cellular Component: cell (GO:0005623);; Cellular Component: cytoplasm (GO:0005737);; Cellular Component: vacuole (GO:0005773);; Cellular Component: vacuolar membrane (GO:0005774);; Cellular Compo…	--	--	--	--	D-mannose binding lectin	Epidermis-specific secreted glycoprotein EP1 OS=Daucus carota OX=4039 GN=EP1 PE=1 SV=1	S	Function unknown	epidermis-specific secreted glycoprotein EP1-like [Juglans regia]
Cyclocarya_paliurus_newGene_10466	20	31	35	0	0	0	0.384429	0.546914	0.703879	0	0	0	1.55E-05	-2.79757	down	[Q]	Secondary metabolites biosynthesis, transport and catabolism	Molecular Function: metal ion binding (GO:0046872);; Molecular Function: dioxygenase activity (GO:0051213);;	K24028|2.0e-189|jre:108994449|K24028 salicylic acid 3-hydroxylase [EC:1.14.11.-] | (RefSeq) hyoscyamine 6-dioxygenase-like	--	[QR]	Secondary metabolites biosynthesis, transport and catabolism;; General function prediction only	2OG-Fe(II) oxygenase superfamily	Hyoscyamine 6-dioxygenase OS=Hyoscyamus niger OX=4079 GN=H6H PE=1 SV=1	Q	Secondary metabolites biosynthesis, transport and catabolism	hyoscyamine 6-dioxygenase-like [Juglans regia]
Cyclocarya_paliurus_newGene_6066	335	413	312	0	0	0	7.34017	8.25727	6.53333	0	0	0	1.95E-38	-6.77448	down	[IQR]	Lipid transport and metabolism;; Secondary metabolites biosynthesis, transport and catabolism;; General function prediction only	Cellular Component: cellular_component (GO:0005575);; Cellular Component: intracellular (GO:0005622);; Cellular Component: cell (GO:0005623);; Cellular Component: cytoplasm (GO:0005737);; Cellular Component: vacuole (GO:0005773);; Cellular Component: vacuolar membrane (GO:0005774);; Cellular Component: peroxisome (GO:0005777);; Cellular Component: membrane (GO:0016020);; Cellular Component: organ…	K13237|5.1e-165|jre:109011254|K13237 2,4-dienoyl-CoA reductase [(3E)-enoyl-CoA-producing], peroxisomal [EC:1.3.1.124] | (RefSeq) peroxisomal 2,4-dienoyl-CoA reductase	Peroxisome (ko04146)	[R]	General function prediction only	Enoyl-(Acyl carrier protein) reductase	Peroxisomal 2,4-dienoyl-CoA reductase OS=Arabidopsis thaliana OX=3702 GN=At3g12800 PE=2 SV=1	Q	Secondary metabolites biosynthesis, transport and catabolism	peroxisomal 2,4-dienoyl-CoA reductase [Juglans regia]
Cyclocarya_paliurus_newGene_38829	450	577	610	255	327	326	3.11427	3.45939	3.99765	1.37726	1.67351	2.16379	0.000627615	-0.667479	down	[E]	Amino acid transport and metabolism	Molecular Function: cysteine synthase activity (GO:0004124);; Biological Process: cysteine biosynthetic process from serine (GO:0006535);;	K22846|5.1e-199|jre:109007430|K22846 S-sulfo-L-cysteine synthase (O-acetyl-L-serine-dependent) [EC:2.5.1.144] | (RefSeq) S-sulfo-L-cysteine synthase (O-acetyl-L-serine-dependent), chloroplastic-like	Cysteine and methionine metabolism (ko00270);; Biosynthesis of amino acids (ko01230)	[E]	Amino acid transport and metabolism	Pyridoxal-phosphate dependent enzyme	S-sulfo-L-cysteine synthase (O-acetyl-L-serine-dependent), chloroplastic OS=Arabidopsis thaliana OX=3702 GN=CS26 PE=1 SV=1	E	Amino acid transport and metabolism	S-sulfo-L-cysteine synthase (O-acetyl-L-serine-dependent), chloroplastic-like [Juglans regia]
Cyclocarya_paliurus_newGene_3106	29	76	52	6	11	7	0.725476	1.74946	1.22969	0.116412	0.206821	0.133334	0.000309229	-1.95424	down	[J]	Translation, ribosomal structure and biogenesis	Molecular Function: RNA binding (GO:0003723);; Molecular Function: ribonuclease T2 activity (GO:0033897);;	K01166|7.6e-112|jre:108988762|K01166 ribonuclease T2 [EC:4.6.1.19] | (RefSeq) ribonuclease 3-like	--	[A]	RNA processing and modification	Ribonuclease T2 family	Ribonuclease 3 OS=Arabidopsis thaliana OX=3702 GN=RNS3 PE=2 SV=1	A	RNA processing and modification	ribonuclease 3-like [Juglans regia]
Cyclocarya_paliurus_newGene_31354	0	0	0	25	21	37	0	0	0	0.637114	0.503502	0.929655	7.40E-06	2.89968	up	--	--	Molecular Function: zinc ion binding (GO:0008270);; Cellular Component: integral component of membrane (GO:0016021);;	--	--	--	--	--	--	--	--	hypothetical protein F2P56_009104 [Juglans regia]
Cyclocarya_paliurus_newGene_26734	305	311	309	427	479	413	2.85471	2.60241	2.5846	3.10916	3.43381	3.80254	0.000409686	0.666959	up	--	--	Molecular Function: RNA binding (GO:0003723);;	K21444|0.0e+00|jre:108995735|K21444 poly(rC)-binding protein 3/4 | (RefSeq) KH domain-containing protein HEN4-like isoform X1	--	[AR]	RNA processing and modification;; General function prediction only	KH domain	KH domain-containing protein HEN4 OS=Arabidopsis thaliana OX=3702 GN=HEN4 PE=1 SV=1	A	RNA processing and modification	KH domain-containing protein HEN4-like isoform X1 [Juglans regia]
Cyclocarya_paliurus_newGene_33841	544	464	628	1128	868	910	6.21359	4.84136	6.80809	10.8298	8.38428	9.54868	0.00147645	0.960781	up	--	--	--	--	--	--	--	PDDEXK-like family of unknown function	--	S	Function unknown	uncharacterized protein LOC108989472 [Juglans regia]
Cyclocarya_paliurus_newGene_10149	50	75	41	148	112	231	0.800581	1.11734	0.635798	2.08579	1.39943	3.25164	0.000633961	1.5215	up	--	--	--	K01193|4.8e-12|ats:109747879|K01193 beta-fructofuranosidase [EC:3.2.1.26] | (RefSeq) LOC109747879; beta-fructofuranosidase, insoluble isoenzyme 3-like	Galactose metabolism (ko00052);; Starch and sucrose metabolism (ko00500)	--	--	Plant protein of unknown function	UPF0481 protein At3g47200 OS=Arabidopsis thaliana OX=3702 GN=At3g47200 PE=2 SV=1	S	Function unknown	hypothetical protein F2P56_009843 [Juglans regia]
Cyclocarya_paliurus_newGene_34555	684	681	724	1308	1412	1280	12.3194	11.2182	11.3658	23.9585	21.4356	20.1542	1.74E-10	1.0895	up	[I]	Lipid transport and metabolism	Biological Process: fatty acid biosynthetic process (GO:0006633);; Cellular Component: integral component of membrane (GO:0016021);; Molecular Function: oxidoreductase activity, acting on paired donors, with oxidation of a pair of donors resulting in the reduction of molecular oxygen to two molecules of water (GO:0016717);;	K20416|1.1e-152|jre:108998330|K20416 palmitoyl-[glycerolipid] 7-desaturase [EC:1.14.19.42] | (RefSeq) palmitoyl-monogalactosyldiacylglycerol delta-7 desaturase, chloroplastic-like	--	[I]	Lipid transport and metabolism	Fatty acid desaturase	Palmitoyl-monogalactosyldiacylglycerol delta-7 desaturase, chloroplastic OS=Arabidopsis thaliana OX=3702 GN=ADS3 PE=1 SV=2	I	Lipid transport and metabolism	palmitoyl-monogalactosyldiacylglycerol delta-7 desaturase, chloroplastic-like [Juglans regia]
Cyclocarya_paliurus_newGene_29443	1081	1339	723	461	525	458	16.8278	19.0155	10.7422	6.21577	6.67124	6.42599	0.00149353	-0.89894	down	--	--	--	--	--	--	--	Domain of unknown function (DUF4228)	--	S	Function unknown	uncharacterized protein LOC108991183 [Juglans regia]
Cyclocarya_paliurus_newGene_23497	4527	8744	6063	2914	3894	3008	25.6648	51.8797	36.0443	12.8988	17.3485	16.9513	0.00190436	-0.768963	down	--	--	Cellular Component: plasma membrane (GO:0005886);; Molecular Function: kinase activity (GO:0016301);; Molecular Function: kinase inhibitor activity (GO:0019210);;	--	--	--	--	--	Probable membrane-associated kinase regulator 4 OS=Arabidopsis thaliana OX=3702 GN=MAKR4 PE=3 SV=1	S	Function unknown	hypothetical protein F2P56_028395 [Juglans regia]
Cyclocarya_paliurus_newGene_18068	562	655	660	286	424	285	3.96631	3.88919	4.66931	1.61718	2.39216	1.64019	0.000179639	-0.741278	down	--	--	--	--	--	--	--	--	--	S	Function unknown	AP-3 complex subunit delta-1-like isoform X2 [Juglans regia]
Cyclocarya_paliurus_newGene_7840	303	264	366	98	86	48	5.73182	4.48269	6.23508	3.6043	1.35458	0.762127	6.74E-05	-1.6203	down	--	--	Biological Process: telomere maintenance (GO:0000723);; Molecular Function: DNA helicase activity (GO:0003678);; Molecular Function: ATP binding (GO:0005524);; Biological Process: DNA repair (GO:0006281);; Biological Process: DNA recombination (GO:0006310);;	K15255|3.5e-104|spen:107022360|K15255 ATP-dependent DNA helicase PIF1 [EC:3.6.4.12] | (RefSeq) uncharacterized protein LOC107022360	--	[D]	Cell cycle control, cell division, chromosome partitioning	PIF1-like helicase	--	D	Cell cycle control, cell division, chromosome partitioning	uncharacterized protein LOC118344574 [Juglans regia]
Cyclocarya_paliurus_newGene_8758	415	247	340	124	100	100	15.6713	8.47959	12.2249	4.04408	3.06156	3.39597	0.000510728	-1.31699	down	[P]	Inorganic ion transport and metabolism	Molecular Function: superoxide dismutase activity (GO:0004784);; Molecular Function: metal ion binding (GO:0046872);;	K04565|3.3e-83|jre:108990546|K04565 superoxide dismutase, Cu-Zn family [EC:1.15.1.1] | (RefSeq) superoxide dismutase [Cu-Zn] 2	Peroxisome (ko04146)	[P]	Inorganic ion transport and metabolism	Copper/zinc superoxide dismutase (SODC)	Superoxide dismutase [Cu-Zn] 2 OS=Mesembryanthemum crystallinum OX=3544 GN=SODCC.2 PE=2 SV=1	P	Inorganic ion transport and metabolism	superoxide dismutase [Cu-Zn] 2 [Juglans regia]
Cyclocarya_paliurus_newGene_35389	1280	412	1160	293	163	188	19.522	5.72843	16.8975	3.87247	2.01704	2.568	0.00126483	-1.60526	down	[PR]	Inorganic ion transport and metabolism;; General function prediction only	Molecular Function: chlorophyllide a oxygenase [overall] activity (GO:0010277);; Cellular Component: integral component of membrane (GO:0016021);; Molecular Function: 2 iron, 2 sulfur cluster binding (GO:0051537);;	K13600|2.0e-08|csl:COCSUDRAFT_18877|K13600 chlorophyllide a oxygenase [EC:1.14.13.122] | (RefSeq) PaO-domain-containing protein	Porphyrin and chlorophyll metabolism (ko00860)	--	--	Pheophorbide a oxygenase	Protein TIC 55, chloroplastic OS=Pisum sativum OX=3888 GN=TIC55 PE=1 SV=1	P	Inorganic ion transport and metabolism	protein TIC 55, chloroplastic-like [Juglans regia]
Cyclocarya_paliurus_newGene_34996	1292	1653	1321	3979	4003	3015	51.3629	60.0112	46.7247	137.38	128.941	90.9627	3.33E-11	1.50389	up	[J]	Translation, ribosomal structure and biogenesis	Molecular Function: structural constituent of ribosome (GO:0003735);; Cellular Component: ribosome (GO:0005840);; Biological Process: translation (GO:0006412);;	K02893|2.3e-73|jre:109019150|K02893 large subunit ribosomal protein L23Ae | (RefSeq) 60S ribosomal protein L23a-2 isoform X2	Ribosome (ko03010)	[J]	Translation, ribosomal structure and biogenesis	Ribosomal protein L23, N-terminal domain	60S ribosomal protein L23A OS=Fritillaria agrestis OX=64177 GN=RPL23A PE=2 SV=1	J	Translation, ribosomal structure and biogenesis	60S ribosomal protein L23a-2 isoform X2 [Juglans regia]
Cyclocarya_paliurus_newGene_9253	0	1	6	93	116	60	0	0.008318	0.071562	0.772472	1.3354	0.645727	2.75E-06	2.97092	up	--	--	Molecular Function: protein serine/threonine kinase activity (GO:0004674);; Molecular Function: ATP binding (GO:0005524);; Cellular Component: integral component of membrane (GO:0016021);;	K13420|3.5e-77|jre:109013621|K13420 LRR receptor-like serine/threonine-protein kinase FLS2 [EC:2.7.11.1] | (RefSeq) probable LRR receptor-like serine/threonine-protein kinase At3g47570	MAPK signaling pathway - plant (ko04016);; Plant-pathogen interaction (ko04626)	--	--	Leucine rich repeat	Probable LRR receptor-like serine/threonine-protein kinase At3g47570 OS=Arabidopsis thaliana OX=3702 GN=At3g47570 PE=2 SV=1	T	Signal transduction mechanisms	probable LRR receptor-like serine/threonine-protein kinase At3g47570 isoform X1 [Juglans regia]
Cyclocarya_paliurus_newGene_27533	238	275	166	274	410	348	2.76986	2.74978	1.80754	3.5203	4.02683	3.41231	0.00895261	0.723166	up	[QV]	Secondary metabolites biosynthesis, transport and catabolism;; Defense mechanisms	Molecular Function: monooxygenase activity (GO:0004497);; Molecular Function: iron ion binding (GO:0005506);; Cellular Component: integral component of membrane (GO:0016021);; Molecular Function: oxidoreductase activity, acting on paired donors, with incorporation or reduction of molecular oxygen (GO:0016705);; Molecular Function: heme binding (GO:0020037);;	K15639|2.9e-285|jre:109019890|K15639 PHYB activation tagged suppressor 1 [EC:1.14.-.-] | (RefSeq) cytochrome P450 CYP749A22-like	Brassinosteroid biosynthesis (ko00905)	[QI]	Secondary metabolites biosynthesis, transport and catabolism;; Lipid transport and metabolism	Cytochrome P450	Cytochrome P450 CYP749A22 OS=Panax ginseng OX=4054 PE=2 SV=1	--	--	cytochrome P450 CYP749A22-like [Juglans regia]
Cyclocarya_paliurus_newGene_29366	501	899	859	264	200	214	3.32082	5.72813	5.66884	1.58652	1.15857	1.3166	2.95E-05	-1.41304	down	--	--	Molecular Function: zinc ion binding (GO:0008270);;	K16276|0.0e+00|jre:108990166|K16276 zinc finger protein-like protein | (RefSeq) zinc finger protein BRUTUS-like At1g18910 isoform X1	--	[R]	General function prediction only	Zinc-ribbon	Zinc finger protein BRUTUS-like At1g18910 OS=Arabidopsis thaliana OX=3702 GN=At1g18910 PE=2 SV=1	O	Posttranslational modification, protein turnover, chaperones	zinc finger protein BRUTUS-like At1g18910 isoform X1 [Juglans regia]
Cyclocarya_paliurus_newGene_23143	39	43	20	0	0	0	0.54152	0.465873	0.218916	0	0	0	8.31E-06	-2.88331	down	--	--	Molecular Function: DNA binding (GO:0003677);; Molecular Function: protein dimerization activity (GO:0046983);;	K19984|1.8e-34|psom:113272286|K19984 exocyst complex component 5 | (RefSeq) uncharacterized protein LOC113272286	--	[L]	Replication, recombination and repair	Domain of unknown function (DUF4413)	Zinc finger BED domain-containing protein RICESLEEPER 2 OS=Oryza sativa subsp. japonica OX=39947 GN=Os03g0733400 PE=2 SV=1	L	Replication, recombination and repair	zinc finger BED domain-containing protein RICESLEEPER 2-like [Cucumis melo var. makuwa]
Cyclocarya_paliurus_newGene_11792	22	27	20	0	4	3	1.75359	1.97716	1.49871	0	0.210994	0.176074	0.00650516	-1.74665	down	--	--	Biological Process: signal transduction (GO:0007165);; Molecular Function: ADP binding (GO:0043531);;	K07466|1.0e-31|fve:101313743|K07466 replication factor A1 | (RefSeq) uncharacterized LOC101313743	DNA replication (ko03030);; Nucleotide excision repair (ko03420);; Mismatch repair (ko03430);; Homologous recombination (ko03440)	--	--	TIR domain	Disease resistance protein RPV1 OS=Vitis rotundifolia OX=103349 GN=RPV1 PE=1 SV=1	T	Signal transduction mechanisms	hypothetical protein F2P56_013519, partial [Juglans regia]
Cyclocarya_paliurus_newGene_16693	271	278	363	95	126	71	2.38579	2.34978	2.9465	0.603938	0.903338	0.57003	2.08E-05	-1.38318	down	[T]	Signal transduction mechanisms	Molecular Function: voltage-gated potassium channel activity (GO:0005249);; Cellular Component: integral component of membrane (GO:0016021);; Biological Process: regulation of ion transmembrane transport (GO:0034765);;	K21867|1.1e-215|jre:108993203|K21867 potassium channel | (RefSeq) potassium channel SKOR-like isoform X1	--	[PT]	Inorganic ion transport and metabolism;; Signal transduction mechanisms	Ion transport protein	Potassium channel KOR1 OS=Oryza sativa subsp. japonica OX=39947 GN=Os06g0250600 PE=2 SV=1	--	--	potassium channel SKOR-like isoform X2 [Juglans regia]
Cyclocarya_paliurus_newGene_34547	1177	606	1327	151	208	262	11.0583	5.21161	11.8982	1.22641	1.599	2.22018	5.50E-07	-1.96379	down	--	--	Cellular Component: nuclear chromosome (GO:0000228);; Cellular Component: transcription export complex (GO:0000346);; Cellular Component: THO complex (GO:0000347);; Cellular Component: THO complex part of transcription export complex (GO:0000445);; Molecular Function: molecular_function (GO:0003674);; Molecular Function: nucleic acid binding (GO:0003676);; Molecular Function: RNA binding (GO:0003…	K13174|3.3e-262|jre:109022273|K13174 THO complex subunit 5 | (RefSeq) THO complex subunit 5A	RNA transport (ko03013)	[S]	Function unknown	Fms-interacting protein/Thoc5	THO complex subunit 5B OS=Arabidopsis thaliana OX=3702 GN=THO5B PE=1 SV=1	S	Function unknown	THO complex subunit 5A [Juglans regia]
Cyclocarya_paliurus_newGene_27004	164	178	217	0	0	0	5.92751	5.86647	7.49305	0	0	0	1.96E-25	-5.80338	down	--	--	Molecular Function: DNA binding (GO:0003677);; Cellular Component: nucleus (GO:0005634);;	K15397|9.5e-20|cpep:111776416|K15397 3-ketoacyl-CoA synthase [EC:2.3.1.199] | (RefSeq) 3-ketoacyl-CoA synthase 17-like	Fatty acid elongation (ko00062);; Plant-pathogen interaction (ko04626)	[O]	Posttranslational modification, protein turnover, chaperones	Myb-like DNA-binding domain	Protein RADIALIS-like 1 OS=Arabidopsis thaliana OX=3702 GN=RL1 PE=2 SV=1	K	Transcription	protein RADIALIS-like 1 [Juglans regia]
Cyclocarya_paliurus_newGene_17344	3404	6594	5153	8470	8743	9066	46.3439	81.3364	67.2485	99.6831	100.773	112.9	0.0002023	0.948976	up	[DPM]	Cell cycle control, cell division, chromosome partitioning;; Inorganic ion transport and metabolism;; Cell wall/membrane/envelope biogenesis	Molecular Function: copper ion binding (GO:0005507);; Cellular Component: extracellular region (GO:0005576);; Cellular Component: integral component of membrane (GO:0016021);; Molecular Function: oxidoreductase activity (GO:0016491);;	K00423|0.0e+00|jre:108986886|K00423 L-ascorbate oxidase [EC:1.10.3.3] | (RefSeq) L-ascorbate oxidase-like	Ascorbate and aldarate metabolism (ko00053)	[Q]	Secondary metabolites biosynthesis, transport and catabolism	Multicopper oxidase	L-ascorbate oxidase OS=Nicotiana tabacum OX=4097 GN=AAO PE=2 SV=1	Q	Secondary metabolites biosynthesis, transport and catabolism	L-ascorbate oxidase-like [Juglans regia]
Cyclocarya_paliurus_newGene_15092	13820	14707	12863	0	0	0	169.636	164.678	150.665	0	0	0	7.37E-170	-11.6327	down	--	--	--	--	--	[L]	Replication, recombination and repair	DDE superfamily endonuclease	--	L	Replication, recombination and repair	protein ALP1-like [Juglans regia]
Cyclocarya_paliurus_newGene_12612	4518	5033	4787	1798	1693	1784	34.8858	35.4309	35.3288	11.2415	10.4935	12.0213	6.53E-12	-1.2345	down	[R]	General function prediction only	Cellular Component: mitochondrion (GO:0005739);; Molecular Function: protein-arginine omega-N symmetric methyltransferase activity (GO:0035243);;	K18164|4.2e-167|jre:108992822|K18164 NADH dehydrogenase [ubiquinone] 1 alpha subcomplex assembly factor 7 | (RefSeq) protein arginine methyltransferase NDUFAF7 homolog, mitochondrial	--	[S]	Function unknown	Putative S-adenosyl-L-methionine-dependent methyltransferase	--	S	Function unknown	protein arginine methyltransferase NDUFAF7 homolog, mitochondrial [Juglans regia]
Cyclocarya_paliurus_newGene_37253	1070	1362	1267	43	509	268	10.4105	9.78485	9.77694	0.477713	4.08624	2.59531	0.00394908	-1.59709	down	--	--	Molecular Function: metal ion binding (GO:0046872);;	--	--	--	--	--	Zinc finger CCCH domain-containing protein 6 OS=Arabidopsis thaliana OX=3702 GN=At1g19860 PE=1 SV=1	S	Function unknown	zinc finger CCCH domain-containing protein 6-like [Juglans regia]
Cyclocarya_paliurus_newGene_36617	179	224	285	329	473	478	1.45443	1.70991	2.51101	2.83465	2.99962	3.63793	0.000135532	1.00896	up	--	--	Molecular Function: NAD+ kinase activity (GO:0003951);; Molecular Function: diacylglycerol kinase activity (GO:0004143);; Molecular Function: ATP binding (GO:0005524);; Biological Process: defense response (GO:0006952);; Biological Process: protein kinase C-activating G-protein coupled receptor signaling pathway (GO:0007205);;	K00901|9.1e-48|jre:109004867|K00901 diacylglycerol kinase (ATP) [EC:2.7.1.107] | (RefSeq) diacylglycerol kinase 5	Glycerolipid metabolism (ko00561);; Glycerophospholipid metabolism (ko00564);; Phosphatidylinositol signaling system (ko04070)	[IT]	Lipid transport and metabolism;; Signal transduction mechanisms	--	Diacylglycerol kinase 5 OS=Arabidopsis thaliana OX=3702 GN=DGK5 PE=2 SV=1	--	--	diacylglycerol kinase 5 [Juglans regia]
Cyclocarya_paliurus_newGene_20525	216	213	318	460	428	411	2.54858	2.2876	3.61478	4.7195	4.1715	4.41861	0.00222691	0.92365	up	--	--	Cellular Component: cellular_component (GO:0005575);; Cellular Component: intracellular (GO:0005622);; Cellular Component: cell (GO:0005623);; Cellular Component: cytoplasm (GO:0005737);; Biological Process: response to stress (GO:0006950);; Biological Process: biological_process (GO:0008150);; Biological Process: response to temperature stimulus (GO:0009266);; Biological Process: response to rad…	K03844|1.0e-21|mng:MNEG_1379|K03844 alpha-1,2-mannosyltransferase [EC:2.4.1.131] | (RefSeq) alpha-1,2-mannosyltransferase	N-Glycan biosynthesis (ko00510);; Various types of N-glycan biosynthesis (ko00513)	--	--	--	ACT domain-containing protein ACR11 OS=Arabidopsis thaliana OX=3702 GN=ACR11 PE=1 SV=1	S	Function unknown	ACT domain-containing protein ACR11 isoform X2 [Juglans regia]
Cyclocarya_paliurus_newGene_8576	2771	3401	3184	4293	5719	4601	44.41	53.6553	49.1473	66.6917	72.0965	59.7592	1.85E-13	0.801922	up	[P]	Inorganic ion transport and metabolism	Cellular Component: integral component of membrane (GO:0016021);;	K05794|5.5e-42|ccaj:109794752|K05794 tellurite resistance protein TerC | (RefSeq) uncharacterized protein LOC109794752	--	--	--	Integral membrane protein TerC family	Thylakoid membrane protein TERC, chloroplastic OS=Arabidopsis thaliana OX=3702 GN=TERC PE=1 SV=1	P	Inorganic ion transport and metabolism	thylakoid membrane protein TERC, chloroplastic isoform X1 [Juglans regia]
Cyclocarya_paliurus_newGene_1380	613	1071	656	108	161	177	8.24592	14.2044	7.58767	1.46947	2.06839	2.51258	2.46E-12	-2.09663	down	--	--	Molecular Function: RNA binding (GO:0003723);; Molecular Function: metal ion binding (GO:0046872);;	K13210|1.0e-07|pper:18768027|K13210 far upstream element-binding protein | (RefSeq) far upstream element-binding protein 1	--	[R]	General function prediction only	Zinc finger C-x8-C-x5-C-x3-H type (and similar)	Zinc finger CCCH domain-containing protein 14 OS=Oryza sativa subsp. japonica OX=39947 GN=Os02g0194200 PE=2 SV=1	S	Function unknown	hypothetical protein F2P56_005996, partial [Juglans regia]
Cyclocarya_paliurus_newGene_22474	2005	2903	2344	1063	1737	1412	16.8213	26.6332	18.4948	8.79169	13.0937	11.4082	0.000661944	-0.614937	down	[I]	Lipid transport and metabolism	Molecular Function: catalytic activity (GO:0003824);;	K01897|0.0e+00|jre:109005861|K01897 long-chain acyl-CoA synthetase [EC:6.2.1.3] | (RefSeq) long chain acyl-CoA synthetase 6, peroxisomal-like	Fatty acid biosynthesis (ko00061);; Fatty acid degradation (ko00071);; Fatty acid metabolism (ko01212);; Peroxisome (ko04146)	[I]	Lipid transport and metabolism	AMP-binding enzyme	Long chain acyl-CoA synthetase 6, peroxisomal OS=Arabidopsis thaliana OX=3702 GN=LACS6 PE=1 SV=1	I	Lipid transport and metabolism	long chain acyl-CoA synthetase 6, peroxisomal-like [Juglans regia]
Cyclocarya_paliurus_newGene_38878	223	188	220	56	56	35	2.79428	2.18291	2.83795	0.579657	0.643636	0.548684	1.49E-06	-1.76095	down	[G]	Carbohydrate transport and metabolism	Biological Process: L-arabinose metabolic process (GO:0046373);; Molecular Function: alpha-L-arabinofuranosidase activity (GO:0046556);;	K01209|3.1e-199|jre:108999343|K01209 alpha-L-arabinofuranosidase [EC:3.2.1.55] | (RefSeq) alpha-L-arabinofuranosidase 1-like isoform X1	Amino sugar and nucleotide sugar metabolism (ko00520)	--	--	Alpha-L-arabinofuranosidase C-terminal domain	Alpha-L-arabinofuranosidase 1 OS=Arabidopsis thaliana OX=3702 GN=ASD1 PE=1 SV=1	G	Carbohydrate transport and metabolism	alpha-L-arabinofuranosidase 1-like isoform X1 [Juglans regia]
Cyclocarya_paliurus_newGene_1647	424	633	640	1034	798	1070	17.4732	23.8083	25.1781	36.9272	26.8446	39.7596	0.00177219	0.923236	up	[J]	Translation, ribosomal structure and biogenesis	Molecular Function: structural constituent of ribosome (GO:0003735);; Biological Process: translation (GO:0006412);; Cellular Component: small ribosomal subunit (GO:0015935);;	K02973|8.8e-75|cann:107873446|K02973 small subunit ribosomal protein S23e | (RefSeq) 40S ribosomal protein S23	Ribosome (ko03010)	[J]	Translation, ribosomal structure and biogenesis	Ribosomal protein S12/S23	40S ribosomal protein S23 OS=Fragaria ananassa OX=3747 GN=RPS23 PE=2 SV=1	J	Translation, ribosomal structure and biogenesis	uncharacterized protein LOC102577739 [Solanum tuberosum]
Cyclocarya_paliurus_newGene_18548	285	393	327	537	871	765	11.0804	13.9585	12.1524	18.1276	27.7034	26.8741	3.22E-10	1.23797	up	--	--	--	--	--	--	--	--	--	--	--	hypothetical protein F2P56_010374 [Juglans regia]
Cyclocarya_paliurus_newGene_34798	174	73	67	696	841	595	2.32512	0.822812	0.83833	7.81834	8.77177	6.90294	2.27E-08	2.49813	up	[G]	Carbohydrate transport and metabolism	Molecular Function: pectate lyase activity (GO:0030570);; Biological Process: pectin catabolic process (GO:0045490);; Molecular Function: metal ion binding (GO:0046872);;	K01728|4.0e-240|jre:108991494|K01728 pectate lyase [EC:4.2.2.2] | (RefSeq) probable pectate lyase 18	Pentose and glucuronate interconversions (ko00040)	--	--	Pectate lyase	Probable pectate lyase 12 OS=Arabidopsis thaliana OX=3702 GN=At3g53190 PE=2 SV=2	G	Carbohydrate transport and metabolism	probable pectate lyase 18 [Juglans regia]
Cyclocarya_paliurus_newGene_15366	124	135	158	11	33	40	1.92521	1.44494	1.65804	0.29201	0.762632	1.49851	9.69E-05	-1.83965	down	--	--	Cellular Component: integral component of membrane (GO:0016021);;	K01510|3.5e-19|peq:110028934|K01510 apyrase [EC:3.6.1.5] | (RefSeq) probable apyrase 6 isoform X1	Purine metabolism (ko00230);; Pyrimidine metabolism (ko00240)	--	--	Protein of unknown function (DUF679)	Protein DMP3 OS=Arabidopsis thaliana OX=3702 GN=DMP3 PE=2 SV=1	S	Function unknown	protein DMP7-like [Juglans regia]
Cyclocarya_paliurus_newGene_27180	441	512	577	151	281	209	6.1797	6.91443	7.19189	1.60064	2.99762	2.42402	1.13E-05	-1.07143	down	--	--	Cellular Component: integral component of membrane (GO:0016021);; Biological Process: intracellular sterol transport (GO:0032366);;	K21848|1.3e-41|jre:108980561|K21848 lipid intermediate transporter | (RefSeq) protein ARV 2 isoform X1	--	[S]	Function unknown	Arv1-like family	Protein ARV 2 OS=Arabidopsis thaliana OX=3702 GN=ARV2 PE=1 SV=1	S	Function unknown	protein ARV 2 isoform X3 [Juglans regia]
qql_017516	24	54	58	91	127	87	0.342068	0.722628	0.813547	1.16377	1.53264	1.15183	0.00716279	1.16752	up	--	--	Molecular Function: protein serine/threonine kinase activity (GO:0004674);; Molecular Function: ATP binding (GO:0005524);; Cellular Component: integral component of membrane (GO:0016021);; Biological Process: recognition of pollen (GO:0048544);;	K13420|3.2e-34|mesc:110601988|K13420 LRR receptor-like serine/threonine-protein kinase FLS2 [EC:2.7.11.1] | (RefSeq) LRR receptor-like serine/threonine-protein kinase FLS2	MAPK signaling pathway - plant (ko04016);; Plant-pathogen interaction (ko04626)	--	--	D-mannose binding lectin	Putative receptor protein kinase ZmPK1 OS=Zea mays OX=4577 GN=PK1 PE=2 SV=2	G	Carbohydrate transport and metabolism	putative receptor protein kinase ZmPK1 [Juglans regia]
Cyclocarya_paliurus_newGene_27064	429	530	474	1099	1069	761	4.23015	4.58899	4.60555	10.1094	9.64556	7.33362	9.17E-06	1.16711	up	--	--	Molecular Function: nucleic acid binding (GO:0003676);; Molecular Function: RNA-DNA hybrid ribonuclease activity (GO:0004523);;	K12402|1.5e-28|oeu:111371145|K12402 AP-4 complex subunit mu-1 | (RefSeq) AP-4 complex subunit mu-like	--	--	--	Reverse transcriptase-like	--	S	Function unknown	uncharacterized protein LOC108992010 [Juglans regia]
Cyclocarya_paliurus_newGene_15901	413	408	352	113	117	142	4.2721	4.42429	3.67893	0.990429	0.946133	1.50174	2.13E-08	-1.42677	down	--	--	Molecular Function: transcription factor activity, sequence-specific DNA binding (GO:0003700);; Biological Process: positive regulation of transcription, DNA-templated (GO:0045893);;	K14432|3.2e-178|jre:108979552|K14432 ABA responsive element binding factor | (RefSeq) ABSCISIC ACID-INSENSITIVE 5-like protein 5 isoform X2	Plant hormone signal transduction (ko04075)	--	--	--	ABSCISIC ACID-INSENSITIVE 5-like protein 5 OS=Arabidopsis thaliana OX=3702 GN=ABF2 PE=1 SV=1	K	Transcription	ABSCISIC ACID-INSENSITIVE 5-like protein 5 isoform X3 [Juglans regia]
Cyclocarya_paliurus_newGene_7666	177	153	129	0	22	2	3.77648	3.2935	2.45753	0	0.350128	0.033269	0.00286637	-1.93524	down	[R]	General function prediction only	Molecular Function: nucleic acid binding (GO:0003676);; Molecular Function: exonuclease activity (GO:0004527);;	K18418|1.0e-118|tcc:18594080|K18418 ERI1 exoribonuclease 3 [EC:3.1.-.-] | (RefSeq) uncharacterized exonuclease domain-containing protein At3g15140	--	[L]	Replication, recombination and repair	Exonuclease	Uncharacterized exonuclease domain-containing protein At3g15140 OS=Arabidopsis thaliana OX=3702 GN=At3g15140 PE=2 SV=1	L	Replication, recombination and repair	uncharacterized exonuclease domain-containing protein At3g15140 [Juglans regia]
Cyclocarya_paliurus_newGene_14181	601	542	656	56	212	220	7.92688	6.50047	8.22421	0.630334	2.27464	2.60776	0.000660468	-1.52941	down	[V]	Defense mechanisms	Molecular Function: antiporter activity (GO:0015297);; Cellular Component: integral component of membrane (GO:0016021);; Molecular Function: xenobiotic transporter activity (GO:0042910);;	K03327|6.2e-272|jre:109006034|K03327 multidrug resistance protein, MATE family | (RefSeq) protein DETOXIFICATION 41-like isoform X1	--	[R]	General function prediction only	MatE	Protein DETOXIFICATION 41 OS=Arabidopsis thaliana OX=3702 GN=DTX41 PE=2 SV=1	V	Defense mechanisms	protein DETOXIFICATION 41-like isoform X2 [Juglans regia]
qql_120367	897	862	920	1263	1326	1294	21.1581	18.5486	20.714	25.8073	25.5159	27.494	8.07E-05	0.694285	up	--	--	Cellular Component: photosystem II (GO:0009523);; Cellular Component: chloroplast thylakoid membrane (GO:0009535);; Biological Process: photosynthetic electron transport in photosystem II (GO:0009772);; Cellular Component: integral component of membrane (GO:0016021);; Molecular Function: chlorophyll binding (GO:0016168);; Biological Process: protein-chromophore linkage (GO:0018298);; Molecular Fu…	K02704|1.5e-255|jre:26380791|K02704 photosystem II CP47 chlorophyll apoprotein | (RefSeq) psbB, AT063_gp039; photosystem II 47 kDa protein	Photosynthesis (ko00195)	--	--	Photosystem II protein	Photosystem II CP47 reaction center protein OS=Vitis vinifera OX=29760 GN=psbB PE=3 SV=1	S	Function unknown	hypothetical protein [Cyclocarya paliurus]
Cyclocarya_paliurus_newGene_2751	1506	1745	1767	3122	2354	2524	8.23328	8.71342	9.23242	14.8125	10.5242	12.4621	0.00139162	0.836677	up	--	--	Molecular Function: protein binding (GO:0005515);;	K18730|0.0e+00|jre:108984363|K18730 PERQ amino acid-rich with GYF domain-containing protein | (RefSeq) protein ESSENTIAL FOR POTEXVIRUS ACCUMULATION 1-like	--	[R]	General function prediction only	GYF domain	Protein ESSENTIAL FOR POTEXVIRUS ACCUMULATION 1 OS=Arabidopsis thaliana OX=3702 GN=EXA1 PE=1 SV=1	S	Function unknown	protein ESSENTIAL FOR POTEXVIRUS ACCUMULATION 1-like [Juglans regia]
Cyclocarya_paliurus_newGene_19835	2922	3621	2907	472	1019	1014	31.1927	33.8912	28.1265	4.6571	7.55805	8.97942	1.32E-09	-1.69213	down	--	--	Biological Process: defense response (GO:0006952);; Molecular Function: ADP binding (GO:0043531);;	K13457|1.4e-70|gmx:100819372|K13457 disease resistance protein RPM1 | (RefSeq) disease resistance protein RPM1	Plant-pathogen interaction (ko04626)	[T]	Signal transduction mechanisms	NB-ARC domain	Probable disease resistance RPP8-like protein 2 OS=Arabidopsis thaliana OX=3702 GN=RPP8L2 PE=3 SV=1	T	Signal transduction mechanisms	putative disease resistance protein At1g50180 [Juglans regia]
Cyclocarya_paliurus_newGene_4518	110	132	122	46	63	42	1.70348	1.868	1.61566	0.824448	0.674616	0.541945	0.000807571	-1.03959	down	--	--	Cellular Component: endoplasmic reticulum membrane (GO:0005789);; Biological Process: endoplasmic reticulum organization (GO:0007029);; Cellular Component: integral component of membrane (GO:0016021);;	--	--	[S]	Function unknown	Jagunal, ER re-organisation during oogenesis	--	S	Function unknown	uncharacterized protein LOC108980504 [Juglans regia]
Cyclocarya_paliurus_newGene_1024	769	1033	745	1200	1567	1584	10.3691	12.7041	9.58711	14.0204	17.2472	19.2551	2.48E-07	0.92244	up	--	--	Biological Process: formation of cytoplasmic translation initiation complex (GO:0001732);; Biological Process: cap-dependent translational initiation (GO:0002191);; Molecular Function: translation initiation factor activity (GO:0003743);; Cellular Component: eukaryotic translation initiation factor 3 complex (GO:0005852);; Cellular Component: eukaryotic 43S preinitiation complex (GO:0016282);; Ce…	K03251|0.0e+00|jre:109014421|K03251 translation initiation factor 3 subunit D | (RefSeq) eukaryotic translation initiation factor 3 subunit D-like	RNA transport (ko03013)	[J]	Translation, ribosomal structure and biogenesis	Eukaryotic translation initiation factor 3 subunit 7 (eIF-3)	Eukaryotic translation initiation factor 3 subunit D OS=Arabidopsis thaliana OX=3702 GN=TIF3D1 PE=1 SV=1	J	Translation, ribosomal structure and biogenesis	eukaryotic translation initiation factor 3 subunit D-like [Juglans regia]
Cyclocarya_paliurus_newGene_15429	438	431	406	877	1034	441	6.18687	5.51654	4.89346	9.83046	10.6775	5.68305	0.00810174	0.962183	up	--	--	Molecular Function: RNA binding (GO:0003723);; Cellular Component: nucleus (GO:0005634);; Biological Process: mRNA processing (GO:0006397);;	K14948|5.3e-128|jre:108984238|K14948 polypyrimidine tract-binding protein 2 | (RefSeq) polypyrimidine tract-binding protein homolog 3	--	[A]	RNA processing and modification	RRM-like domain	Polypyrimidine tract-binding protein homolog 3 OS=Arabidopsis thaliana OX=3702 GN=At1g43190 PE=2 SV=1	A	RNA processing and modification	polypyrimidine tract-binding protein homolog 3 [Juglans regia]
Cyclocarya_paliurus_newGene_2630	290	382	349	89	80	138	3.97155	5.00656	4.5606	1.0524	0.898158	1.69691	1.77E-05	-1.43781	down	[R]	General function prediction only	Cellular Component: integral component of membrane (GO:0016021);; Molecular Function: transferase activity (GO:0016740);;	K10532|8.5e-180|jre:108997447|K10532 heparan-alpha-glucosaminide N-acetyltransferase [EC:2.3.1.78] | (RefSeq) heparan-alpha-glucosaminide N-acetyltransferase	Glycosaminoglycan degradation (ko00531)	[S]	Function unknown	Protein of unknown function (DUF1624)	--	T	Signal transduction mechanisms	heparan-alpha-glucosaminide N-acetyltransferase [Juglans regia]
Cyclocarya_paliurus_newGene_39117	99	60	42	0	1	0	0.901892	0.502557	0.369304	0	0.005015	0	1.15E-08	-3.58906	down	--	--	--	--	--	--	--	--	Protein CHUP1, chloroplastic OS=Arabidopsis thaliana OX=3702 GN=CHUP1 PE=1 SV=1	S	Function unknown	protein CHUP1, chloroplastic-like [Juglans regia]
Cyclocarya_paliurus_newGene_33899	2634	3495	2678	4333	5645	4430	12.119	14.1273	11.3897	16.7285	21.1819	18.284	1.24E-08	0.866667	up	--	--	Molecular Function: actin binding (GO:0003779);;	--	--	--	--	KIP1-like protein	Protein NETWORKED 1A OS=Arabidopsis thaliana OX=3702 GN=NET1A PE=1 SV=1	S	Function unknown	protein NETWORKED 1A-like [Juglans regia]
Cyclocarya_paliurus_newGene_5872	100	110	103	27	37	13	1.81324	1.91732	1.70117	0.302463	0.507624	0.176883	0.000579718	-1.58539	down	--	--	Cellular Component: integral component of membrane (GO:0016021);;	K15113|2.8e-14|cvr:CHLNCDRAFT_22033|K15113 solute carrier family 25 (mitochondrial iron transporter), member 28/37 | (RefSeq) hypothetical protein	--	[C]	Energy production and conversion	Mitochondrial carrier protein	S-adenosylmethionine carrier 1, chloroplastic/mitochondrial OS=Arabidopsis thaliana OX=3702 GN=SAMC1 PE=1 SV=1	C	Energy production and conversion	mitochondrial substrate carrier family protein E isoform X2 [Juglans regia]
Cyclocarya_paliurus_newGene_6397	122	208	308	34	45	43	2.41011	3.5731	5.25316	0.56752	0.628025	0.767103	4.74E-06	-1.94365	down	[GI]	Carbohydrate transport and metabolism;; Lipid transport and metabolism	Molecular Function: pectinesterase activity (GO:0030599);; Biological Process: cell wall modification (GO:0042545);; Molecular Function: aspartyl esterase activity (GO:0045330);; Biological Process: pectin catabolic process (GO:0045490);;	K01051|2.8e-49|soe:110791513|K01051 pectinesterase [EC:3.1.1.11] | (RefSeq) probable pectinesterase 53	Pentose and glucuronate interconversions (ko00040)	--	--	Pectinesterase	Probable pectinesterase 68 OS=Arabidop
