# Supplementary material for: Seasonal dynamics and molecular regulation of flavonoid biosynthesis in Cyclocarya paliurus (Batal.) Iljinsk
Source: Front Plant Sci. 2025 Mar 4;16:1525226. doi: 10.3389/fpls.2025.1525226 (PMC11917369; doi:10.3389/fpls.2025.1525226)
Supplement: Supplementary file 4 [file Table4.xls]

## Sheet: T9M-ML1_T9M-ML2_T9M-ML3_vs_T10M
#ID	T9M-ML1_Count	T9M-ML2_Count	T9M-ML3_Count	T10M-ML1_Count	T10M-ML2_Count	T10M-ML3_Count	T9M-ML1_FPKM	T9M-ML2_FPKM	T9M-ML3_FPKM	T10M-ML1_FPKM	T10M-ML2_FPKM	T10M-ML3_FPKM	Pvalue	log2FC	regulated	COG_class	COG_class_annotation	GO_annotation	KEGG_annotation	KEGG_pathway_annotation	KOG_class	KOG_class_annotation	Pfam_annotation	Swiss-Prot_annotation	eggNOG_class	eggNOG_class_annotation	NR_annotation
Cyclocarya_paliurus_newGene_10126	1567	1634	958	12	0	0	11.4466	11.2355	7.27316	0.06592	0	0	0.00510480770537008	-3.0738	down	[G]	Carbohydrate transport and metabolism	Molecular Function: hydrolase activity, hydrolyzing O-glycosyl compounds (GO:0004553);; Biological Process: carbohydrate metabolic process (GO:0005975);; Molecular Function: carbohydrate binding (GO:0030246);;	K15925|3.9e-16|sly:101248093|K15925 alpha-D-xyloside xylohydrolase [EC:3.2.1.177] | (RefSeq) alpha-xylosidase 1	--	[G]	Carbohydrate transport and metabolism	Glycosyl hydrolases family 31	Putative alpha-xylosidase 2 OS=Arabidopsis thaliana OX=3702 GN=XYL2 PE=5 SV=1	G	Carbohydrate transport and metabolism	sulfoquinovosidase-like [Juglans regia]
Cyclocarya_paliurus_newGene_34598	296	243	237	0	0	0	3.47283	2.65934	2.89098	0	0	0	0.00215686770503848	-3.35942	down	--	--	Cellular Component: integral component of membrane (GO:0016021);;	--	--	--	--	Plant protein of unknown function	Putative UPF0481 protein At3g02645 OS=Arabidopsis thaliana OX=3702 GN=At3g02645 PE=3 SV=1	S	Function unknown	putative UPF0481 protein At3g02645 [Juglans regia]
Cyclocarya_paliurus_newGene_36597	58	219	125	0	0	0	0.226547	0.805604	0.507962	0	0	0	0.00503759944537854	-3.07913	down	--	--	Molecular Function: nucleic acid binding (GO:0003676);; Molecular Function: RNA-DNA hybrid ribonuclease activity (GO:0004523);;	K22804|3.5e-32|bna:106442438|K22804 structural maintenance of chromosomes protein 6 | (RefSeq) structural maintenance of chromosomes protein 6B-like	--	[R]	General function prediction only	Reverse transcriptase (RNA-dependent DNA polymerase)	Uncharacterized mitochondrial protein AtMg01250 OS=Arabidopsis thaliana OX=3702 GN=AtMg01250 PE=4 SV=1	L	Replication, recombination and repair	uncharacterized protein LOC109014298 [Juglans regia]
Cyclocarya_paliurus_newGene_14403	301	1205	632	12	0	0	3.63443	15.3072	7.9083	0.151494	0	0	0.00809376353626791	-2.90843	down	--	--	Molecular Function: magnesium ion binding (GO:0000287);; Molecular Function: terpene synthase activity (GO:0010333);;	K12742|1.6e-213|jre:108979116|K12742 isoprene synthase [EC:4.2.3.27] | (RefSeq) tricyclene synthase EBOS, chloroplastic-like	Terpenoid backbone biosynthesis (ko00900)	--	--	Terpene synthase family, metal binding domain	Isoprene synthase, chloroplastic OS=Populus canescens OX=80863 GN=ISPS PE=1 SV=1	S	Function unknown	hypothetical protein F2P56_001815 [Juglans regia]
Cyclocarya_paliurus_newGene_38301	71	216	819	0	0	0	0.823661	2.37654	10.1512	0	0	0	0.00442008168314106	-3.12514	down	[S]	Function unknown	--	--	--	--	--	Glyoxal oxidase N-terminus	Aldehyde oxidase GLOX OS=Vitis pseudoreticulata OX=231512 GN=GLOX PE=2 SV=1	S	Function unknown	aldehyde oxidase GLOX-like [Juglans regia]
Cyclocarya_paliurus_newGene_16399	156	67	101	0	0	0	2.2011	0.889073	1.37165	0	0	0	0.00580963597387497	-3.02917	down	[GEPR]	Carbohydrate transport and metabolism;; Amino acid transport and metabolism;; Inorganic ion transport and metabolism;; General function prediction only	Cellular Component: integral component of membrane (GO:0016021);; Molecular Function: transmembrane transporter activity (GO:0022857);;	K08202|1.5e-71|cann:107878736|K08202 MFS transporter, OCT family, solute carrier family 22 (organic cation transporter), member 4/5 | (RefSeq) organic cation/carnitine transporter 4	--	[R]	General function prediction only	Sugar (and other) transporter	Organic cation/carnitine transporter 3 OS=Arabidopsis thaliana OX=3702 GN=OCT3 PE=2 SV=1	S	Function unknown	organic cation/carnitine transporter 3-like [Juglans regia]
Cyclocarya_paliurus_newGene_36366	46	50	36	2068	949	1612	1.21975	1.22017	0.911234	45.9131	123.769	44.1989	0.00239004494250517	3.20494381626116	up	--	--	Cellular Component: cell wall (GO:0005618);; Molecular Function: manganese ion binding (GO:0030145);; Molecular Function: nutrient reservoir activity (GO:0045735);; Cellular Component: apoplast (GO:0048046);;	--	--	--	--	Cupin	Germin-like protein subfamily 2 member 4 OS=Arabidopsis thaliana OX=3702 GN=GLP10 PE=2 SV=1	S	Function unknown	hypothetical protein F2P56_018325, partial [Juglans regia]
qql_124566	2199	4515	3003	320	7	15	52.5283	101.606	74.6159	6.17087	0.713743	0.35362	0.00804732348579656	-2.86284	down	[C]	Energy production and conversion	Cellular Component: mitochondrion (GO:0005739);;	K03878|9.2e-20|nau:109244851|K03878 NADH-ubiquinone oxidoreductase chain 1 [EC:7.1.1.2] | (RefSeq) uncharacterized protein LOC109244851	Oxidative phosphorylation (ko00190)	--	--	NADH dehydrogenase	Uncharacterized mitochondrial protein AtMg01010 OS=Arabidopsis thaliana OX=3702 GN=AtMg01010 PE=4 SV=1	--	--	transmembrane protein [Arabidopsis thaliana]
Cyclocarya_paliurus_newGene_8348	122	338	343	0	0	0	1.34706	1.82408	1.99492	0	0	0	0.00252306150574887	-3.30986	down	--	--	Molecular Function: nucleic acid binding (GO:0003676);; Molecular Function: zinc ion binding (GO:0008270);; Biological Process: DNA integration (GO:0015074);;	K03515|1.7e-41|ghi:107894697|K03515 DNA repair protein REV1 [EC:2.7.7.-] | (RefSeq) uncharacterized protein LOC107894697	--	[R]	General function prediction only	GAG-pre-integrase domain	Retrovirus-related Pol polyprotein from transposon RE1 OS=Arabidopsis thaliana OX=3702 GN=RE1 PE=2 SV=1	L	Replication, recombination and repair	hypothetical protein VITISV_031906 [Vitis vinifera]
Cyclocarya_paliurus_newGene_28807	1594	1990	1722	0	0	0	43.9499	51.6912	49.4072	0	0	0	0.000922574846597362	-3.61724	down	--	--	--	K03327|2.3e-22|nta:107781954|K03327 multidrug resistance protein, MATE family | (RefSeq) protein DETOXIFICATION 14-like	--	--	--	Domain of unknown function (DUF4228)	--	S	Function unknown	uncharacterized protein LOC109012536 [Juglans regia]
Cyclocarya_paliurus_newGene_7513	87	80	61	0	0	0	1.93285	1.51105	1.3974	0	0	0	0.00850352159621875	-2.89137	down	[M]	Cell wall/membrane/envelope biogenesis	Molecular Function: protein kinase activity (GO:0004672);; Molecular Function: calcium ion binding (GO:0005509);; Molecular Function: ATP binding (GO:0005524);; Cellular Component: integral component of membrane (GO:0016021);;	K23544|2.8e-91|brp:103842861|K23544 serine incorporator 1/3 | (RefSeq) serine incorporator 3	--	--	--	Protein tyrosine and serine/threonine kinase	Wall-associated receptor kinase 1 OS=Arabidopsis thaliana OX=3702 GN=WAK1 PE=1 SV=2	T	Signal transduction mechanisms	putative wall-associated receptor kinase-like 16 [Juglans regia]
Cyclocarya_paliurus_newGene_34760	41	233	155	0	0	0	0.444238	2.3777	1.73788	0	0	0	0.0054711473513624	-3.05052	down	[C]	Energy production and conversion	Molecular Function: oxidoreductase activity (GO:0016491);;	--	--	--	--	Nitroreductase family	--	C	Energy production and conversion	LOW QUALITY PROTEIN: uncharacterized protein LOC109007366 [Juglans regia]
Cyclocarya_paliurus_newGene_2685	904	830	611	0	0	0	11.6981	6.52881	5.05879	0	0	0	0.00118734803644317	-3.54284	down	[S]	Function unknown	Cellular Component: integral component of membrane (GO:0016021);;	K19589|2.3e-24|zma:100283871|K19589 release factor glutamine methyltransferase [EC:2.1.1.297] | (RefSeq) uncharacterized protein LOC100283871	--	--	--	Uncharacterized integral membrane protein (DUF2301)	--	S	Function unknown	uncharacterized protein LOC108997398 [Juglans regia]
Cyclocarya_paliurus_newGene_7881	428	253	353	0	0	0	10.2093	5.66842	8.752	0	0	0	0.00186347972444107	-3.4055	down	--	--	Molecular Function: electron carrier activity (GO:0009055);;	--	--	--	--	Plastocyanin-like domain	Early nodulin-like protein 3 OS=Arabidopsis thaliana OX=3702 GN=At5g25090 PE=2 SV=2	S	Function unknown	early nodulin-like protein 3 [Juglans regia]
Cyclocarya_paliurus_newGene_5730	1148	929	957	0	0	0	23.8606	18.1879	20.7032	0	0	0	0.00108098094627029	-3.57073	down	--	--	Cellular Component: nucleus (GO:0005634);; Biological Process: nucleosome assembly (GO:0006334);;	K11290|2.0e-131|jre:108995473|K11290 template-activating factor I | (RefSeq) NAP1-related protein 2	--	[L]	Replication, recombination and repair	Nucleosome assembly protein (NAP)	NAP1-related protein 1 OS=Arabidopsis thaliana OX=3702 GN=NRP1 PE=1 SV=1	L	Replication, recombination and repair	NAP1-related protein 2 [Juglans regia]
Cyclocarya_paliurus_newGene_35913	31	68	42	553	981	1268	0.396415	0.827747	0.564354	5.86236	61.5218	17.1924	0.00758033529933329	2.84756186666496	up	[R]	General function prediction only	Molecular Function: zinc ion binding (GO:0008270);; Molecular Function: oxidoreductase activity (GO:0016491);;	K00121|1.2e-106|jre:109014919|K00121 S-(hydroxymethyl)glutathione dehydrogenase / alcohol dehydrogenase [EC:1.1.1.284 1.1.1.1] | (RefSeq) alcohol dehydrogenase-like 1 isoform X2	Glycolysis / Gluconeogenesis (ko00010);; Fatty acid degradation (ko00071);; Tyrosine metabolism (ko00350);; Carbon metabolism (ko01200)	[Q]	Secondary metabolites biosynthesis, transport and catabolism	Alcohol dehydrogenase GroES-like domain	Alcohol dehydrogenase-like 7 OS=Arabidopsis thaliana OX=3702 GN=At5g42250 PE=2 SV=1	Q	Secondary metabolites biosynthesis, transport and catabolism	hypothetical protein F2P56_017976, partial [Juglans regia]
Cyclocarya_paliurus_newGene_24644	118	153	39	0	0	0	0.876564	1.11549	0.340337	0	0	0	0.00695645967786715	-2.96494	down	--	--	--	--	--	--	--	Plant transposase (Ptta/En/Spm family)	--	--	--	uncharacterized protein LOC108987431 isoform X2 [Juglans regia]
Cyclocarya_paliurus_newGene_11212	3862	7644	5660	0	0	0	39.6981	74.0195	60.5213	0	0	0	0.000876020379882064	-3.63259	down	--	--	Cellular Component: photosystem II (GO:0009523);; Biological Process: photosynthesis (GO:0015979);; Cellular Component: integral component of membrane (GO:0016021);;	K22048|8.8e-31|csv:101209209|K22048 mechanosensitive ion channel protein 4/5/6/7/8/9/10 | (RefSeq) mechanosensitive ion channel protein 10	--	--	--	Photosystem II reaction centre X protein (PsbX)	--	S	Function unknown	uncharacterized protein LOC108999594 [Juglans regia]
Cyclocarya_paliurus_newGene_36418	177	187	424	0	0	0	2.87646	2.86256	7.24437	0	0	0	0.00256023901737761	-3.3052	down	[M]	Cell wall/membrane/envelope biogenesis	Molecular Function: protein serine/threonine kinase activity (GO:0004674);; Molecular Function: ATP binding (GO:0005524);;	K13436|2.2e-207|jre:109000476|K13436 pto-interacting protein 1 [EC:2.7.11.1] | (RefSeq) pto-interacting protein 1	Plant-pathogen interaction (ko04626)	[T]	Signal transduction mechanisms	Protein tyrosine and serine/threonine kinase	Pto-interacting protein 1 OS=Solanum lycopersicum OX=4081 GN=PTI1 PE=1 SV=2	T	Signal transduction mechanisms	pto-interacting protein 1 [Juglans regia]
Cyclocarya_paliurus_newGene_5186	90	96	106	0	0	0	2.6293	2.64155	3.21424	0	0	0	0.00598805785931417	-3.01833	down	--	--	Molecular Function: molecular_function (GO:0003674);; Molecular Function: nucleic acid binding (GO:0003676);; Molecular Function: RNA binding (GO:0003723);; Molecular Function: binding (GO:0005488);; Biological Process: multicellular organism development (GO:0007275);; Biological Process: determination of left/right symmetry (GO:0007368);; Biological Process: pattern specification process (GO:000…	--	--	--	--	--	--	A	RNA processing and modification	uncharacterized protein LOC108999975 [Juglans regia]
Cyclocarya_paliurus_newGene_34884	255	93	198	0	0	0	1.80218	0.605163	1.44128	0	0	0	0.00352673868573221	-3.20038	down	--	--	--	--	--	--	--	--	--	S	Function unknown	WPP domain-associated protein [Juglans regia]
Cyclocarya_paliurus_newGene_5862	133	105	56	0	0	0	1.53486	0.91669	0.620649	0	0	0	0.00652862233244233	-2.98767	down	--	--	Molecular Function: molecular_function (GO:0003674);; Molecular Function: nucleic acid binding (GO:0003676);; Molecular Function: RNA binding (GO:0003723);; Molecular Function: mRNA binding (GO:0003729);; Molecular Function: catalytic activity (GO:0003824);; Molecular Function: nuclease activity (GO:0004518);; Molecular Function: endonuclease activity (GO:0004519);; Molecular Function: binding (G…	--	--	[R]	General function prediction only	--	Pentatricopeptide repeat-containing protein PNM1, mitochondrial OS=Arabidopsis thaliana OX=3702 GN=PNM1 PE=1 SV=1	S	Function unknown	pentatricopeptide repeat-containing protein PNM1, mitochondrial [Juglans regia]
Cyclocarya_paliurus_newGene_10024	768	525	459	0	0	0	14.3237	9.01239	8.47586	0	0	0	0.00140024608836698	-3.49336	down	--	--	--	--	--	--	--	PDDEXK-like family of unknown function	--	S	Function unknown	uncharacterized protein LOC109011509 [Juglans regia]
Cyclocarya_paliurus_newGene_8065	1500	2454	1266	0	0	0	7.45466	11.4898	6.54035	0	0	0	0.00100080173317137	-3.59363	down	[QV]	Secondary metabolites biosynthesis, transport and catabolism;; Defense mechanisms	Molecular Function: monooxygenase activity (GO:0004497);; Molecular Function: iron ion binding (GO:0005506);; Cellular Component: integral component of membrane (GO:0016021);; Molecular Function: oxidoreductase activity, acting on paired donors, with incorporation or reduction of molecular oxygen (GO:0016705);; Molecular Function: heme binding (GO:0020037);;	K23806|1.2e-185|vvi:100246293|K23806 alpha-guaiene 2-oxidase | (RefSeq) premnaspirodiene oxygenase-like	--	[Q]	Secondary metabolites biosynthesis, transport and catabolism	Cytochrome P450	Cytochrome P450 71D9 OS=Glycine max OX=3847 GN=CYP71D9 PE=2 SV=1	Q	Secondary metabolites biosynthesis, transport and catabolism	cytochrome P450 71D9-like [Juglans regia]
Cyclocarya_paliurus_newGene_18792	215	268	272	0	0	0	2.49444	2.93833	3.29062	0	0	0	0.00217600580446754	-3.35657	down	[E]	Amino acid transport and metabolism	Cellular Component: integral component of membrane (GO:0016021);; Molecular Function: transmembrane transporter activity (GO:0022857);;	--	--	[E]	Amino acid transport and metabolism	Amino acid permease	Probable polyamine transporter At3g13620 OS=Arabidopsis thaliana OX=3702 GN=At3g13620 PE=2 SV=1	E	Amino acid transport and metabolism	probable polyamine transporter At3g13620 [Juglans regia]
Cyclocarya_paliurus_newGene_9223	156	486	275	0	0	0	0.760463	2.24099	1.39882	0	0	0	0.00226862739024769	-3.3438	down	[T]	Signal transduction mechanisms	Molecular Function: protein serine/threonine kinase activity (GO:0004674);; Molecular Function: ATP binding (GO:0005524);; Cellular Component: integral component of membrane (GO:0016021);;	K13420|1.3e-146|jre:109013621|K13420 LRR receptor-like serine/threonine-protein kinase FLS2 [EC:2.7.11.1] | (RefSeq) probable LRR receptor-like serine/threonine-protein kinase At3g47570	MAPK signaling pathway - plant (ko04016);; Plant-pathogen interaction (ko04626)	--	--	Protein tyrosine and serine/threonine kinase	Receptor kinase-like protein Xa21 OS=Oryza sativa subsp. indica OX=39946 GN=XA21 PE=1 SV=1	T	Signal transduction mechanisms	hypothetical protein F2P56_009017 [Juglans regia]
Cyclocarya_paliurus_newGene_262	794	818	770	0	0	0	6.98297	6.3886	6.92526	0	0	0	0.00113222315262517	-3.55687	down	--	--	Molecular Function: DNA binding (GO:0003677);; Biological Process: regulation of transcription, DNA-templated (GO:0006355);;	K02995|9.8e-37|adu:107464504|K02995 small subunit ribosomal protein S8e | (RefSeq) 40S ribosomal protein S8	Ribosome (ko03010)	--	--	Protein of unknown function (DUF 659)	--	S	Function unknown	uncharacterized protein LOC118348897 [Juglans regia]
Cyclocarya_paliurus_newGene_33499	2095	472	2177	0	0	0	9.67819	1.94617	10.4623	0	0	0	0.00181592277052138	-3.41492	down	--	--	Molecular Function: phosphoric ester hydrolase activity (GO:0042578);;	K22913|3.7e-23|soe:110787223|K22913 phosphatidylinositol 3,5-bisphosphate 5-phosphatase [EC:3.1.3.-] | (RefSeq) phosphoinositide phosphatase SAC2-like	Inositol phosphate metabolism (ko00562)	[I]	Lipid transport and metabolism	SacI homology domain	Probable phosphoinositide phosphatase SAC9 OS=Arabidopsis thaliana OX=3702 GN=SAC9 PE=1 SV=1	I	Lipid transport and metabolism	probable phosphoinositide phosphatase SAC9 [Juglans regia]
Cyclocarya_paliurus_newGene_27196	10	6	17	389	225	1239	0.067981	0.0366	0.133023	2.42371	8.23498	10.2702	0.001951407331541	3.31190860707787	up	--	--	Cellular Component: plasma membrane (GO:0005886);; Cellular Component: integral component of membrane (GO:0016021);; Biological Process: transmembrane transport (GO:0055085);;	K22048|0.0e+00|jre:109006628|K22048 mechanosensitive ion channel protein 4/5/6/7/8/9/10 | (RefSeq) mechanosensitive ion channel protein 6-like	--	[M]	Cell wall/membrane/envelope biogenesis	Mechanosensitive ion channel	Mechanosensitive ion channel protein 6 OS=Arabidopsis thaliana OX=3702 GN=MSL6 PE=1 SV=1	M	Cell wall/membrane/envelope biogenesis	mechanosensitive ion channel protein 6-like [Juglans regia]
Cyclocarya_paliurus_newGene_36189	0	1	5	93	641	388	0	0.012357	0.062964	1.03346	36.6154	4.79201	0.00441147718719929	3.12185403076842	up	[O]	Posttranslational modification, protein turnover, chaperones	Biological Process: intracellular signal transduction (GO:0035556);;	K17609|2.0e-180|jre:109013952|K17609 nucleoredoxin [EC:1.8.1.8] | (RefSeq) probable nucleoredoxin 2	--	[R]	General function prediction only	Thioredoxin-like	Probable nucleoredoxin 2 OS=Oryza sativa subsp. japonica OX=39947 GN=Os01g0794400 PE=2 SV=1	O	Posttranslational modification, protein turnover, chaperones	probable nucleoredoxin 2 [Juglans regia]
Cyclocarya_paliurus_newGene_13293	78	81	75	0	0	0	0.768902	1.2378	0.770344	0	0	0	0.00807441901799113	-2.91047	down	[W]	Extracellular structures	Molecular Function: protein kinase activity (GO:0004672);; Molecular Function: ATP binding (GO:0005524);; Cellular Component: integral component of membrane (GO:0016021);;	K13435|6.0e-78|sly:101268866|K13435 serine/threonine-protein kinase Pto | (RefSeq) Pto; serine/threonine protein kinase Pto	Plant-pathogen interaction (ko04626)	[T]	Signal transduction mechanisms	Protein tyrosine and serine/threonine kinase	Receptor-like protein kinase FERONIA OS=Arabidopsis thaliana OX=3702 GN=FER PE=1 SV=1	T	Signal transduction mechanisms	putative receptor-like protein kinase At5g39000 [Juglans regia]
Cyclocarya_paliurus_newGene_19289	455	402	430	0	0	0	7.21128	6.00735	7.08654	0	0	0	0.00151417552896044	-3.4693	down	--	--	--	K13161|6.9e-40|csv:101218373|K13161 heterogeneous nuclear ribonucleoprotein R | (RefSeq) heterogeneous nuclear ribonucleoprotein Q	--	--	--	Fantastic Four meristem regulator	--	S	Function unknown	histone H3.v1-like [Juglans regia]
Cyclocarya_paliurus_newGene_22449	432	345	243	0	0	0	6.44063	4.90948	3.80945	0	0	0	0.00186492290619375	-3.40521	down	[F]	Nucleotide transport and metabolism	Molecular Function: ATP binding (GO:0005524);; Biological Process: nicotinamide nucleotide metabolic process (GO:0046496);; Molecular Function: ATP-dependent NAD(P)H-hydrate dehydratase activity (GO:0047453);; Molecular Function: ADP-dependent NAD(P)H-hydrate dehydratase activity (GO:0052855);;	K17757|9.2e-212|jre:109005882|K17757 ATP-dependent NAD(P)H-hydrate dehydratase [EC:4.2.1.93] | (RefSeq) ATP-dependent (S)-NAD(P)H-hydrate dehydratase isoform X1	--	[G]	Carbohydrate transport and metabolism	Carbohydrate kinase	ATP-dependent (S)-NAD(P)H-hydrate dehydratase OS=Vitis vinifera OX=29760 GN=VIT_05s0020g02800 PE=3 SV=1	G	Carbohydrate transport and metabolism	hypothetical protein F2P56_027462, partial [Juglans regia]
Cyclocarya_paliurus_newGene_1963	312	335	332	0	0	0	3.49661	3.53812	3.87596	0	0	0	0.00177561258756553	-3.42023	down	[H]	Coenzyme transport and metabolism	Molecular Function: oxidoreductase activity (GO:0016491);;	K00231|1.5e-09|sita:101781148|K00231 protoporphyrinogen/coproporphyrinogen III oxidase [EC:1.3.3.4 1.3.3.15] | (RefSeq) protoporphyrinogen oxidase, mitochondrial	Porphyrin and chlorophyll metabolism (ko00860)	--	--	Flavin containing amine oxidoreductase	--	Q	Secondary metabolites biosynthesis, transport and catabolism	15-cis-phytoene desaturase, chloroplastic/chromoplastic [Juglans regia]
Cyclocarya_paliurus_newGene_37676	120	92	103	0	0	0	0.857904	0.620793	0.768885	0	0	0	0.00547939181721641	-3.04961	down	--	--	Molecular Function: microtubule motor activity (GO:0003777);; Molecular Function: ATP binding (GO:0005524);; Biological Process: microtubule-based movement (GO:0007018);; Molecular Function: microtubule binding (GO:0008017);;	K10406|0.0e+00|jre:109003486|K10406 kinesin family member C2/C3 | (RefSeq) kinesin-like protein KIN-14I isoform X2	--	[Z]	Cytoskeleton	Kinesin motor domain	Kinesin-like protein KIN-14G OS=Arabidopsis thaliana OX=3702 GN=KIN14G PE=1 SV=2	Z	Cytoskeleton	kinesin-like protein KIN-14G [Juglans regia]
Cyclocarya_paliurus_newGene_8566	800	1419	1321	0	0	0	13.777	21.3927	22.3234	0	0	0	0.00106653421900446	-3.57479	down	--	--	Molecular Function: transferase activity, transferring acyl groups other than amino-acyl groups (GO:0016747);;	K13065|2.7e-229|jre:108979112|K13065 shikimate O-hydroxycinnamoyltransferase [EC:2.3.1.133] | (RefSeq) spermidine hydroxycinnamoyl transferase-like	Phenylpropanoid biosynthesis (ko00940);; Flavonoid biosynthesis (ko00941);; Stilbenoid, diarylheptanoid and gingerol biosynthesis (ko00945)	--	--	Transferase family	Spermidine hydroxycinnamoyl transferase OS=Arabidopsis thaliana OX=3702 GN=SHT PE=1 SV=1	S	Function unknown	spermidine hydroxycinnamoyl transferase-like [Juglans regia]
Cyclocarya_paliurus_newGene_38073	72	176	123	0	0	0	0.70543	1.61972	1.25124	0	0	0	0.00488771634935361	-3.08943	down	--	--	Molecular Function: nucleic acid binding (GO:0003676);; Molecular Function: RNA-DNA hybrid ribonuclease activity (GO:0004523);; Molecular Function: serine-type endopeptidase inhibitor activity (GO:0004867);;	--	--	--	--	--	--	E	Amino acid transport and metabolism	uncharacterized protein LOC115951750 [Quercus lobata]
Cyclocarya_paliurus_newGene_9609	308	200	352	0	0	0	8.73216	5.343	10.3925	0	0	0	0.00213111677867841	-3.36341	down	--	--	--	--	--	--	--	--	--	--	--	major latex allergen Hev b 5-like [Juglans regia]
