# Supplementary material for: Seasonal dynamics and molecular regulation of flavonoid biosynthesis in Cyclocarya paliurus (Batal.) Iljinsk
Source: Front Plant Sci. 2025 Mar 4;16:1525226. doi: 10.3389/fpls.2025.1525226 (PMC11917369; doi:10.3389/fpls.2025.1525226)
Supplement: Supplementary file 6 [file Table6.xlsx]

## Sheet: supplementary table S11
Variables	Ayanin (3',5-Dihydroxy-3,4',7-Trimethoxyflavone)	Quercetin-4'-O-glucoside (Spiraeoside)	Quercetin-3-O-neohesperidoside	Quercetin-7-O-glucoside*	Quercetin-3-O-galactoside (Hyperin)	Quercetin-3-O-glucoside (Isoquercitrin)*	Quercetin-3-O-xyloside (Reynoutrin)*	Isorhamnetin-7-O-glucoside (Brassicin)	Quercetin-3-O-rhamnoside(Quercitrin)	Avicularin(Quercetin-3-O-|á-L-arabinofuranoside)	Quercetin-4??-O-glucuronide	Quercetin-3-O-robinobioside	Quercetin-3-O-rutinoside (Rutin)	8-Hydroxykaempferol-3-O-glucuronide	Kaempferol-3-O-(3''-O-p-Coumaroyl)rhamnoside	Kaempferol-3-O-(4''-O-p-Coumaroyl)rhamnoside	Kaempferol-3-O-glucoside (Astragalin)	Kaempferol-3-O-glucuronide	Kaempferol-3-O-galactoside (Trifolin)	Kaempferol-3-O-neohesperidoside*	Kaempferol-3-O-(6''-malonyl)galactoside*	Kaempferol-3-O-(4''-O-acetyl)rhamnoside	Luteolin-7-O-glucuronide	Luteolin-4'-O-glucoside	Chrysoeriol-5-O-glucoside	Luteolin-7-O-glucoside (Cynaroside)	Cyanidin-3-O-glucoside (Kuromanin)*	Cyanidin-3-O-galactoside*	Catechin-(7,8-bc)-4|á-(3,4-dihydroxyphenyl)-dihydro-2-(3H)-one	Catechin	Epicatechin	Gallocatechin	Myricetin-3-O-glucuronide	Myricetin-3-O-glucoside	Hispidulin (5,7,4'-Trihydroxy-6-methoxyflavone)	Naringenin-7-O-glucoside (Prunin)	Naringenin (5,7,4'-Trihydroxyflavanone)*	Apigenin-6-C-glucoside (Isovitexin)	Tricin (5,7,4'-Trihydroxy-3',5'-dimethoxyflavone)
trans-cinnamate 4-monooxygenase_1 CYP73A)	-0.0812	0.4791	0.1152	0.5634	0.4845	0.3893	-0.04	-0.2276	0.0363	-0.0355	-0.1775	0.1649	0.0527	-0.1502	0.1655	0.1786	0.2298	-0.0807	0.5654	0.0303	-0.0219	0.0456	-0.2749	0.2415	0.3352	0.2904	0.0896	0.2302	-0.1063	0.0932	0.2368	0.0432	-0.0938	-0.1898	-0.1554	0.4519	-0.2489	-0.0923	0.2976
trans-cinnamate 4-monooxygenase_2 CYP73A)	-0.4683	-0.2744	-0.5527	-0.2507	-0.2553	-0.2424	0.3723	0.6298	-0.5406	0.3566	0.5349	-0.5139	-0.5568	0.3614	0.3514	0.3296	0.1262	-0.5841	-0.4047	-0.5905	0.4406	0.549	-0.3744	0.166	-0.194	-0.1435	-0.6032	-0.553	0.4746	0.2871	0.1314	0.4904	0.5486	0.4531	0.5018	0.1173	-0.3845	-0.5287	-0.2951
trans-cinnamate 4-monooxygenase_3 CYP73A)	0.7154	-0.1706	0.377	-0.1581	-0.2171	-0.24	-0.6859	-0.5186	0.414	-0.7052	-0.4428	0.3632	0.3376	0.0062	-0.4462	-0.4189	-0.7797	0.2244	-0.2452	0.6673	-0.8235	-0.6935	0.0052	-0.7638	-0.0301	-0.6516	0.0115	0.0178	-0.6649	-0.4025	-0.2255	-0.6105	-0.6313	-0.6167	-0.5043	-0.6167	0.7101	0.8075	0.1671
Chalcone and stilbene synthases_1 (CHS)	-0.4747	-0.5271	-0.4372	-0.4824	-0.5415	-0.565	-0.1431	0.4121	-0.4104	-0.1704	0.441	-0.4211	-0.458	0.5832	0.5946	0.5654	-0.3662	-0.481	-0.4817	-0.3466	-0.052	0.5283	-0.5136	-0.3687	-0.4181	-0.3178	-0.3633	-0.353	0.0532	-0.2849	-0.3465	-0.0355	0.1338	0.0209	0.4036	-0.3523	-0.1637	-0.3772	0.0564
Chalcone and stilbene synthases_2 (CHS)	-0.0482	0.0018	0.1681	0.0695	-0.0477	-0.1338	-0.2042	-0.2368	0.0703	-0.1913	0.0433	0.2035	0.1042	0.2528	0.0979	0.1356	-0.2184	-0.0387	0.3092	0.2384	-0.2472	-0.0025	-0.01	-0.201	-0.1386	0.143	0.0376	0.1565	-0.1628	-0.1275	-0.1345	-0.2016	-0.1473	-0.1739	0.035	-0.0791	0.0511	0.0926	0.35
Chalcone and stilbene synthases_3 (CHS)	-0.4367	-0.1874	0.2391	-0.2447	-0.1578	-0.175	-0.2063	-0.0735	0.2984	-0.2139	0.2087	0.2287	0.3199	0.4404	0.6632	0.6816	-0.1642	-0.0985	0.0859	0.1311	-0.164	0.2935	-0.0429	-0.2222	-0.2491	0.156	0.5339	0.4336	-0.2217	-0.1776	0.0087	-0.3475	-0.1675	-0.2648	0.2162	-0.0871	-0.2817	-0.1137	0.6832
Chalcone and stilbene synthases_4 (CHS)	-0.4683	-0.1892	-0.2867	-0.164	-0.2334	-0.2602	-0.1726	0.2719	-0.2756	-0.1845	0.3371	-0.2684	-0.2764	0.5206	0.5925	0.6212	-0.1561	-0.6242	-0.2811	-0.2894	0.0371	0.4857	-0.5544	-0.1318	-0.1258	-0.1832	-0.2532	-0.2608	-0.1152	-0.1517	0	-0.0144	-0.0052	-0.137	0.3313	0.0137	-0.2606	-0.3638	0.3332
Chalcone and stilbene synthases_5 (CHS)	-0.8461	-0.2876	-0.5272	-0.2363	-0.2474	-0.2628	0.455	0.5585	-0.5975	0.478	0.7327	-0.5011	-0.5249	0.4968	0.6308	0.6276	0.3208	-0.5313	-0.0697	-0.6743	0.6043	0.8675	-0.1697	0.3486	-0.3333	0.3858	-0.3139	-0.2744	0.5944	0.218	-0.0121	0.4694	0.7139	0.6092	0.7309	0.2216	-0.6503	-0.8042	-0.0925
chalcone isomerase_1 (CHI)	-0.6962	-0.4269	-0.5064	-0.3754	-0.3885	-0.4092	0.0017	0.4724	-0.3829	0.0552	0.666	-0.457	-0.5172	0.6363	0.6693	0.672	-0.0328	-0.6805	-0.3348	-0.5051	0.3247	0.7213	-0.3363	0.0189	-0.3915	-0.0341	-0.4046	-0.3566	0.1513	-0.2623	-0.2963	-0.0502	0.3154	0.2484	0.5798	-0.1524	-0.3651	-0.6186	-0.0264
chalcone isomerase_2 (CHI)	-0.2266	-0.184	-0.2321	-0.0602	-0.1907	-0.2922	-0.0011	0.2237	-0.226	0.0122	0.3226	-0.1823	-0.3237	0.371	0.254	0.2627	-0.1713	-0.2931	-0.0992	-0.1722	0.0271	0.2659	-0.2739	-0.1052	-0.2433	-0.1223	-0.4919	-0.3027	0.0898	0.0768	0.0317	0.052	0.1821	0.09	0.2476	-0.053	-0.1168	-0.1787	0.019
chalcone isomerase_3 (CHI)	-0.6281	-0.4068	-0.5693	-0.3699	-0.3926	-0.3614	0.2149	0.3919	-0.6272	0.2697	0.6756	-0.5438	-0.5685	0.5368	0.3621	0.3872	0.1261	-0.6659	-0.2539	-0.5712	0.4715	0.701	-0.109	0.1943	-0.3295	0.1845	-0.456	-0.4502	0.4088	-0.0733	-0.3001	0.2789	0.6022	0.5525	0.6349	-0.0451	-0.3452	-0.6392	-0.2622
chalcone isomerase_4 (CHI)	0.0379	0.3169	0.6979	0.3513	0.421	0.3125	0.3749	-0.3385	0.5777	0.3984	-0.0931	0.6847	0.696	-0.2515	-0.1457	-0.1129	0.3583	0.7554	0.8278	0.4474	0.0822	-0.2319	0.8154	0.3135	-0.0345	0.8055	0.7461	0.81	0.19	0.5323	0.4506	0.0242	0.0822	0.1408	-0.0122	0.3696	-0.2893	0.2815	0.4227
chalcone isomerase_5 (CHI)	-0.2698	0.1113	-0.4998	0.1904	0.0923	0.0669	0.2776	0.4294	-0.5042	0.3058	0.2397	-0.4374	-0.5793	-0.0196	0.0721	0.0467	0.3346	-0.3685	-0.002	-0.4975	0.4609	0.352	-0.2924	0.3786	0.0591	0.0904	-0.5506	-0.4125	0.3334	0.0044	-0.1619	0.3342	0.2827	0.336	0.2386	0.2294	-0.2061	-0.4828	-0.4035
chalcone isomerase_6 (CHI)	-0.2176	-0.1456	0.0082	-0.1053	-0.1239	-0.2113	-0.2847	0.1771	0.2429	-0.2763	0.1427	0.0614	-0.0309	0.306	0.5109	0.4802	-0.2784	-0.1163	-0.1039	0.0485	-0.1817	0.1486	-0.3208	-0.2931	-0.2409	-0.2596	-0.0247	0.0769	-0.2875	-0.3311	-0.1517	-0.4682	-0.3259	-0.3409	0.0649	-0.2402	-0.0472	-0.065	0.3162
chalcone isomerase_7 (CHI)	-0.353	-0.187	-0.5579	-0.2206	-0.2226	-0.1585	0.6253	0.7499	-0.6636	0.59	0.4427	-0.5165	-0.5632	0.101	0.0041	-0.0467	0.323	-0.3665	-0.271	-0.5725	0.6001	0.4176	-0.1083	0.2951	-0.1819	0.0634	-0.4866	-0.4896	0.7161	0.2079	-0.2352	0.6696	0.5127	0.6401	0.5338	0.1013	-0.2711	-0.5157	-0.5421
chalcone isomerase_8 (CHI)	-0.5303	0.1144	-0.5529	0.1664	0.1496	0.155	0.6736	0.6113	-0.6055	0.7114	0.4272	-0.5265	-0.5777	-0.0842	0.1502	0.1242	0.7167	-0.2662	0.0689	-0.7312	0.86	0.5907	-0.0179	0.7428	0.0258	0.4726	-0.3804	-0.3217	0.6966	0.3049	0.0244	0.6466	0.6481	0.7114	0.4792	0.4828	-0.5298	-0.7391	-0.4889
naringenin 3-dioxygenase (F3'H)	-0.1127	0.0855	0.2581	0.187	0.1092	-0.0423	-0.1787	-0.0964	0.3106	-0.1617	0.019	0.3106	0.1765	0.1574	0.2964	0.3013	-0.1427	0.1269	0.356	0.2464	-0.2061	0.0071	-0.0569	-0.1509	-0.1452	0.1225	0.1551	0.3266	-0.223	-0.1193	-0.017	-0.359	-0.2814	-0.2893	-0.0003	-0.0206	-0.1046	0.084	0.4649
flavonol synthase_1 (FLS)	-0.3577	0.0085	0.3865	0.0551	0.074	-0.0559	-0.1597	-0.1366	0.4148	-0.1527	0.1357	0.4212	0.3789	0.3282	0.5844	0.6054	-0.1052	0.0512	0.4089	0.2661	-0.1892	0.1808	-0.0021	-0.1509	-0.2087	0.2951	0.5064	0.5685	-0.2237	-0.0875	0.0749	-0.3843	-0.2362	-0.3043	0.1532	0.0377	-0.357	-0.0008	0.7713
flavonol synthase_2 (FLS)	-0.5129	-0.4953	-0.6364	-0.514	-0.5997	-0.5548	-0.1235	0.5748	-0.4622	-0.1055	0.5496	-0.6014	-0.6463	0.6082	0.5356	0.5023	-0.241	-0.6001	-0.5691	-0.4886	0.1704	0.5803	-0.4597	-0.2131	-0.4463	-0.337	-0.5794	-0.5566	0.0668	-0.4599	-0.5395	-0.107	0.0924	0.1063	0.4501	-0.3946	0.0571	-0.5658	-0.1956
flavonol synthase_3 (FLS)	0.1632	0.2384	-0.6202	0.1965	0.0644	0.1767	-0.3052	0.1539	-0.5503	-0.3171	-0.239	-0.574	-0.6566	-0.1876	-0.1428	-0.1812	-0.0023	-0.6274	-0.334	-0.3855	0.0144	0.0199	-0.8096	0.0365	0.4458	-0.5366	-0.6808	-0.6728	-0.2163	-0.532	-0.4448	0.0673	-0.2604	-0.2166	-0.273	-0.0059	0.3921	-0.2772	-0.5126
flavonol synthase_4 (FLS)	-0.0842	0.446	-0.421	0.4693	0.4743	0.5419	0.3128	0.096	-0.4678	0.3711	-0.0541	-0.4211	-0.4172	-0.4439	-0.221	-0.2077	0.7188	-0.3117	0.1159	-0.5431	0.6271	0.2103	-0.1094	0.7903	0.5468	0.3003	-0.3015	-0.3198	0.2763	0.1484	0.1464	0.4862	0.3843	0.3952	-0.0301	0.5922	-0.2481	-0.4447	-0.5433
flavanone 4-reductase_1 (DFR)	-0.1726	0.0809	-0.3105	0.0657	-0.0115	0.0267	0.2792	0.2375	-0.2788	0.2909	0.11	-0.3089	-0.3403	-0.123	0.0304	-0.0278	0.2803	0.1581	0.1427	-0.3159	0.3017	0.2088	0.0449	0.2765	-0.07	0.2532	-0.2008	-0.1263	0.3464	0.0534	-0.1564	0.2396	0.2434	0.3073	0.0746	0.1042	0.0734	-0.3911	-0.3846
flavanone 4-reductase_2 (DFR)	0.1523	-0.037	-0.23	0.0151	-0.1217	-0.1389	-0.3197	-0.0181	-0.2237	-0.3089	-0.0782	-0.1666	-0.3276	0.0584	-0.13	-0.1481	-0.2789	-0.259	-0.0747	0.0167	-0.2179	-0.0813	-0.3368	-0.255	-0.0074	-0.3013	-0.4008	-0.2856	-0.2003	-0.5198	-0.5903	-0.2193	-0.2636	-0.1824	-0.1137	-0.3112	0.3401	0.0241	-0.2048
flavanone 4-reductase_3 (DFR)	-0.2436	-0.1111	0.0136	-0.0608	-0.0924	-0.189	-0.121	0.3113	0.1754	-0.1167	0.189	0.0406	-0.0111	0.2704	0.4234	0.4215	-0.139	-0.0945	-0.1647	-0.0186	-0.0012	0.1768	-0.2117	-0.1517	-0.214	-0.1725	-0.0305	0.0272	-0.1886	-0.1571	-0.0006	-0.2918	-0.2678	-0.2394	0.1859	-0.0918	-0.1572	-0.0751	0.3549
flavone synthase II (CYP93B2_16)	0.0797	-0.2505	-0.0979	-0.2991	-0.319	-0.2904	-0.4304	0.0793	0.0377	-0.4376	0.0646	-0.035	-0.1039	0.3664	0.0873	0.0911	-0.4842	-0.4843	-0.3991	0.1314	-0.3056	-0.0739	-0.3802	-0.477	-0.1401	-0.5875	-0.2701	-0.2681	-0.373	-0.5233	-0.4246	-0.4014	-0.4098	-0.3538	0.0089	-0.4552	0.3049	0.1267	0.0777
flavonoid 3'-monooxygenase (CYP75B1)	-0.297	0.0746	-0.606	0.0789	0.0895	0.1698	0.3998	0.4466	-0.6315	0.4542	0.3076	-0.5802	-0.5986	-0.0752	-0.0837	-0.0751	0.5578	-0.5644	-0.1977	-0.664	0.7318	0.4176	-0.1201	0.6226	0.1885	0.1575	-0.5154	-0.5419	0.4385	0.0462	-0.1221	0.5022	0.4895	0.568	0.3329	0.3226	-0.2831	-0.577	-0.6107
phlorizin synthase_1 (PGT1)	0.5186	-0.138	0.3653	-0.0304	-0.0663	-0.174	-0.4089	-0.4114	0.3729	-0.4241	-0.2853	0.3644	0.2927	0.0056	-0.266	-0.2447	-0.5847	0.2541	-0.1007	0.5132	-0.6331	-0.5023	0.0067	-0.5469	-0.0495	-0.4547	-0.0399	0.0653	-0.3994	0.0095	0.1584	-0.3618	-0.2699	-0.3777	-0.3613	-0.3487	0.2987	0.6719	0.1819
phlorizin synthase_2 (PGT1)	-0.276	-0.2473	-0.475	-0.2513	-0.3749	-0.3577	-0.1867	0.3707	-0.374	-0.1945	0.2736	-0.4146	-0.5246	0.3929	0.3484	0.3057	-0.2586	-0.4817	-0.3047	-0.2873	-0.021	0.3311	-0.5332	-0.251	-0.247	-0.3347	-0.5065	-0.4242	-0.0292	-0.4518	-0.5261	-0.1094	-0.0945	-0.0691	0.2075	-0.3064	0.1584	-0.3668	-0.1374
phlorizin synthase_3 (PGT1)	-0.1611	0.368	-0.6981	0.3382	0.2812	0.4006	0.3804	0.4004	-0.7277	0.4056	0.0472	-0.6778	-0.7002	-0.3478	-0.1746	-0.1991	0.6718	-0.4813	-0.0755	-0.73	0.6991	0.3228	-0.3383	0.7225	0.4552	0.1251	-0.5851	-0.5954	0.4028	0.0501	-0.0773	0.6221	0.3699	0.4447	0.0769	0.4984	-0.1032	-0.6397	-0.7322
flavanone 7-O-glucoside 2''-O-beta-L-rhamnosyltransferase （C12RT1）	-0.3815	0.1808	-0.5314	0.154	0.1757	0.2542	0.8791	0.6388	-0.6591	0.8764	0.3194	-0.5323	-0.5116	-0.2678	-0.089	-0.1286	0.826	-0.1332	0.042	-0.7302	0.9212	0.4556	0.1039	0.8211	0.1245	0.4866	-0.3264	-0.3466	0.8757	0.5372	0.1558	0.9216	0.7413	0.8357	0.4221	0.5794	-0.4509	-0.6743	-0.6481
shikimate O-hydroxycinnamoyltransferase_1 (HCT)	-0.1522	-0.4903	-0.2791	-0.4718	-0.567	-0.5811	-0.6554	0.1112	-0.0906	-0.6605	0.1787	-0.2491	-0.3133	0.5831	0.4845	0.4646	-0.7173	-0.4555	-0.5471	-0.0195	-0.4602	0.1981	-0.6122	-0.7008	-0.3564	-0.6696	-0.3473	-0.3178	-0.4758	-0.7284	-0.5648	-0.5765	-0.3821	-0.4543	0.0545	-0.6614	0.3015	-0.0653	0.1705
shikimate O-hydroxycinnamoyltransferase_2 (HCT)	-0.567	-0.2062	-0.506	-0.1942	-0.1898	-0.1572	0.8421	0.701	-0.704	0.8286	0.6099	-0.5125	-0.4917	0.1602	0.1184	0.1034	0.5228	-0.2319	-0.1202	-0.6774	0.7955	0.621	0.1475	0.5236	-0.2487	0.4404	-0.3585	-0.3719	0.9248	0.5706	0.1091	0.8796	0.8712	0.8954	0.7065	0.3365	-0.5506	-0.6483	-0.4311
shikimate O-hydroxycinnamoyltransferase_3 (HCT)	0.0577	-0.3496	-0.1328	-0.3443	-0.4728	-0.4828	-0.6626	-0.062	0.0065	-0.6585	0.0458	-0.0871	-0.1875	0.4684	0.2028	0.1973	-0.706	-0.331	-0.3385	0.1794	-0.5274	-0.0318	-0.4295	-0.6859	-0.2925	-0.5803	-0.3064	-0.2393	-0.5108	-0.7363	-0.6323	-0.6097	-0.4925	-0.4824	-0.0665	-0.6565	0.495	0.1108	0.1429
shikimate O-hydroxycinnamoyltransferase_4 (HCT)	-0.0896	-0.2308	-0.1754	-0.2295	-0.2493	-0.2442	-0.3465	0.0154	0.0183	-0.3447	0.0295	-0.167	-0.1938	0.1821	0.3431	0.2878	-0.3331	-0.0511	-0.217	-0.0548	-0.2657	0.1171	-0.3216	-0.336	-0.181	-0.3193	-0.1122	-0.0758	-0.2248	-0.3978	-0.2956	-0.3606	-0.151	-0.2283	-0.0977	-0.3656	0.1913	-0.1058	-0.0331
shikimate O-hydroxycinnamoyltransferase_5 (HCT)	-0.3417	-0.2903	-0.0896	-0.2479	-0.3056	-0.3459	-0.2204	-0.0586	-0.1868	-0.2196	0.3245	-0.0521	-0.1061	0.5869	0.4127	0.4538	-0.3177	-0.5046	-0.0278	-0.0188	-0.1791	0.3319	-0.283	-0.2885	-0.2544	-0.025	-0.1199	-0.0784	-0.0803	-0.1672	-0.1657	-0.0948	0.0859	-0.06	0.2924	-0.1635	-0.1613	-0.1526	0.3349
shikimate O-hydroxycinnamoyltransferase_6 (HCT)	-0.3487	-0.4559	-0.3735	-0.4941	-0.6051	-0.5544	-0.3933	0.1345	-0.2796	-0.3996	0.323	-0.3868	-0.3563	0.6261	0.5297	0.524	-0.4755	-0.4158	-0.4267	-0.206	-0.22	0.4029	-0.4385	-0.4497	-0.3774	-0.3335	-0.3126	-0.3349	-0.1925	-0.4242	-0.3574	-0.2414	-0.0483	-0.1702	0.2051	-0.427	0.2303	-0.3216	0.1167
shikimate O-hydroxycinnamoyltransferase_7 (HCT)	0.3838	-0.0013	-0.0862	-0.0866	-0.2089	-0.1023	-0.3288	-0.2263	-0.0292	-0.3224	-0.2633	-0.1229	-0.0887	-0.1084	-0.3708	-0.3815	-0.2629	0.1936	-0.1253	0.1467	-0.2783	-0.3104	0.052	-0.2436	0.0166	-0.2436	-0.1707	-0.1957	-0.255	-0.3648	-0.374	-0.2263	-0.3019	-0.204	-0.3396	-0.3357	0.7587	0.1604	-0.2739
shikimate O-hydroxycinnamoyltransferase_8 (HCT)	-0.1096	0.118	-0.5847	0.0552	-0.017	0.1053	0.1222	0.2623	-0.6634	0.1154	0.1093	-0.527	-0.5905	0.0166	-0.1103	-0.1229	0.2157	-0.6964	-0.1503	-0.4611	0.3128	0.238	-0.463	0.2513	0.2395	-0.1188	-0.5923	-0.5915	0.232	-0.1483	-0.3101	0.42	0.1971	0.2401	0.1187	0.1545	0.0719	-0.4375	-0.5048
shikimate O-hydroxycinnamoyltransferase_9 (HCT)	-0.307	0.1436	-0.5786	0.1133	0.025	0.0961	0.5039	0.5328	-0.6458	0.4952	0.2473	-0.5412	-0.605	-0.0887	0.0013	-0.0499	0.4799	-0.2743	0.0282	-0.5937	0.5891	0.3877	-0.1936	0.4802	0.0544	0.2251	-0.4863	-0.4284	0.5734	0.1426	-0.1758	0.606	0.4024	0.5027	0.2875	0.3087	-0.1168	-0.6206	-0.5461
shikimate O-hydroxycinnamoyltransferase_10 (HCT)	-0.6019	-0.4437	-0.6052	-0.3658	-0.3839	-0.3933	0.2027	0.5405	-0.4961	0.2729	0.6848	-0.5829	-0.6277	0.4782	0.4339	0.4332	0.1052	-0.5176	-0.408	-0.624	0.5031	0.6841	-0.1336	0.1891	-0.3871	0.0199	-0.5669	-0.5049	0.3618	-0.0485	-0.1863	0.1536	0.5646	0.5148	0.5813	-0.1	-0.3296	-0.628	-0.3437
shikimate O-hydroxycinnamoyltransferase_11 (HCT)	0.0458	-0.052	0.1046	0.0131	-0.0799	-0.1572	-0.3905	-0.2405	0.1786	-0.378	-0.091	0.1352	0.0291	0.1334	0.1782	0.1588	-0.3538	0.1178	0.1711	0.233	-0.4066	-0.0725	-0.1487	-0.3514	-0.1467	-0.098	0.0282	0.1594	-0.3146	-0.3565	-0.2786	-0.4434	-0.2936	-0.3343	-0.1768	-0.2872	0.219	0.1176	0.205
shikimate O-hydroxycinnamoyltransferase_12 (HCT)	-0.3698	0.1345	-0.4765	0.1007	0.1267	0.2035	0.9099	0.633	-0.6336	0.8965	0.3336	-0.483	-0.4519	-0.2369	-0.107	-0.1453	0.7841	-0.0744	0.0475	-0.6766	0.8866	0.4303	0.17	0.7684	0.0655	0.5028	-0.278	-0.3066	0.9087	0.5901	0.1715	0.9425	0.7554	0.8518	0.4493	0.5477	-0.4459	-0.6239	-0.6074
shikimate O-hydroxycinnamoyltransferase_13 (HCT)	0.3962	0.1316	0.3976	0.2192	0.1819	0.0711	-0.0451	-0.2907	0.3456	-0.0576	-0.208	0.4245	0.328	-0.0947	-0.3022	-0.2732	-0.1983	0.2581	0.2188	0.4266	-0.3089	-0.4291	0.142	-0.166	0.0547	-0.1031	-0.0078	0.1454	-0.1234	0.3413	0.3973	-0.0568	-0.1043	-0.1584	-0.2338	0.0398	0.0925	0.5096	0.182
shikimate O-hydroxycinnamoyltransferase_14 (HCT)	-0.35	-0.2046	-0.2648	-0.1506	-0.0813	-0.0726	0.3711	0.2387	-0.2668	0.4637	0.4531	-0.2725	-0.255	0.1073	0.0035	0.0353	0.3847	-0.156	-0.0739	-0.3825	0.5884	0.3831	0.3958	0.4508	-0.1819	0.3918	-0.1532	-0.1669	0.4208	0.1213	-0.0716	0.2179	0.5817	0.6307	0.4327	0.089	-0.3492	-0.3657	-0.3619
shikimate O-hydroxycinnamoyltransferase_15 (HCT)	-0.4742	-0.5053	-0.3186	-0.4419	-0.4913	-0.561	-0.1652	0.4653	-0.2111	-0.1884	0.4277	-0.2945	-0.3511	0.5707	0.6725	0.6361	-0.3855	-0.3479	-0.4549	-0.2589	-0.0777	0.4811	-0.4758	-0.4025	-0.4706	-0.3389	-0.2689	-0.2274	-0.0296	-0.2998	-0.2968	-0.1877	-0.0089	-0.088	0.3893	-0.3715	-0.1971	-0.3066	0.1904
shikimate O-hydroxycinnamoyltransferase_16 (HCT)	0.2685	-0.1084	-0.0005	-0.1658	-0.1622	-0.1242	-0.3669	-0.0169	0.1256	-0.3717	-0.0949	0.064	-0.0122	0.1354	-0.1484	-0.1521	-0.3846	-0.3153	-0.2783	0.2248	-0.2988	-0.2656	-0.2391	-0.3845	-0.0138	-0.535	-0.1991	-0.1916	-0.3502	-0.4645	-0.3962	-0.3705	-0.4388	-0.331	-0.1367	-0.3949	0.3785	0.2563	-0.0405
shikimate O-hydroxycinnamoyltransferase_17 (HCT)	0.36	-0.3367	-0.0985	-0.3322	-0.3765	-0.3607	-0.6903	-0.1428	0.0173	-0.6999	-0.1636	-0.0514	-0.1478	0.2223	-0.121	-0.1339	-0.738	-0.3486	-0.5016	0.2548	-0.6044	-0.2863	-0.4372	-0.7236	-0.0979	-0.8111	-0.3228	-0.3131	-0.5516	-0.7653	-0.666	-0.5749	-0.5248	-0.491	-0.2451	-0.7229	0.5399	0.3573	-0.0804
shikimate O-hydroxycinnamoyltransferase_18 (HCT)	0.619	-0.0415	-0.2338	-0.1434	-0.2396	-0.0949	-0.513	-0.1696	-0.1721	-0.5297	-0.3915	-0.2204	-0.251	-0.1491	-0.5843	-0.6049	-0.4504	-0.206	-0.435	0.1558	-0.4128	-0.4793	-0.295	-0.4314	0.1829	-0.7147	-0.4442	-0.4954	-0.4062	-0.6584	-0.6625	-0.2695	-0.4976	-0.3468	-0.4464	-0.5236	0.8973	0.308	-0.486
shikimate O-hydroxycinnamoyltransferase_19 (HCT)	-0.2004	-0.465	-0.1557	-0.4308	-0.5314	-0.5795	-0.6172	0.0513	-0.0052	-0.6231	0.2318	-0.1166	-0.1933	0.6758	0.5442	0.5451	-0.7207	-0.4559	-0.4144	0.0652	-0.4818	0.2085	-0.5578	-0.6976	-0.392	-0.568	-0.2817	-0.2177	-0.4622	-0.5788	-0.3995	-0.5554	-0.3458	-0.4573	0.1099	-0.5766	0.2043	-0.0252	0.3492
5-O-(4-coumaroyl)-D-quinate 3'-monooxygenase_1 (CYP98A)	0.0475	-0.0047	0.073	0.0113	-0.0656	-0.1107	-0.3495	-0.1235	0.2495	-0.3337	-0.0879	0.1069	0.0178	0.0915	0.1883	0.1532	-0.2833	0.1474	0.1156	0.1947	-0.3189	-0.0881	-0.137	-0.2887	-0.1392	-0.1476	0.01	0.1308	-0.3161	-0.3678	-0.2598	-0.4743	-0.3636	-0.3485	-0.1929	-0.2727	0.2958	0.0663	0.1412
5-O-(4-coumaroyl)-D-quinate 3'-monooxygenase_2 (CYP99A)	-0.0417	-0.1809	-0.6168	-0.1827	-0.2933	-0.2358	-0.1815	0.4429	-0.4928	-0.1676	0.1418	-0.5621	-0.672	0.1361	-0.0152	-0.0536	-0.1503	-0.5433	-0.5252	-0.3782	0.1182	0.1728	-0.5096	-0.1186	-0.0535	-0.5055	-0.7053	-0.6684	-0.0519	-0.5822	-0.6707	-0.0684	-0.1443	-0.0045	0.1011	-0.3284	0.297	-0.2947	-0.4932
5-O-(4-coumaroyl)-D-quinate 3'-monooxygenase_3 (CYP100A)	-0.2659	0.2967	-0.4466	0.2756	0.2584	0.3182	0.8239	0.558	-0.608	0.8016	0.1795	-0.4367	-0.4496	-0.3487	-0.1574	-0.203	0.7773	-0.0575	0.1599	-0.6154	0.7945	0.3295	0.0401	0.7573	0.1979	0.4607	-0.2968	-0.2831	0.8018	0.5251	0.1535	0.8993	0.5983	0.7034	0.3024	0.6023	-0.3678	-0.5691	-0.5753
flavonoid 3',5'-hydroxylase (CYP75A)	0.1654	0.0992	-0.2244	0.0316	-0.048	0.0202	-0.4655	-0.0344	-0.0699	-0.4708	-0.1732	-0.1624	-0.2416	0.0773	0.0185	0.0006	-0.2723	-0.466	-0.2036	0.0095	-0.2606	-0.1102	-0.5783	-0.2524	0.1871	-0.5246	-0.3512	-0.3193	-0.4214	-0.5466	-0.3683	-0.3072	-0.4645	-0.4312	-0.254	-0.2087	0.4347	-0.0135	-0.084
flavone synthase II (CYP93B1)	0.0797	-0.2505	-0.0979	-0.2991	-0.319	-0.2904	-0.4304	0.0793	0.0377	-0.4376	0.0646	-0.035	-0.1039	0.3664	0.0873	0.0911	-0.4842	-0.4843	-0.3991	0.1314	-0.3056	-0.0739	-0.3802	-0.477	-0.1401	-0.5875	-0.2701	-0.2681	-0.373	-0.5233	-0.4246	-0.4014	-0.4098	-0.3538	0.0089	-0.4552	0.3049	0.1267	0.0777
flavonoid 3'-monooxygenase (CYP75B1)	-0.297	0.0746	-0.606	0.0789	0.0895	0.1698	0.3998	0.4466	-0.6315	0.4542	0.3076	-0.5802	-0.5986	-0.0752	-0.0837	-0.0751	0.5578	-0.5644	-0.1977	-0.664	0.7318	0.4176	-0.1201	0.6226	0.1885	0.1575	-0.5154	-0.5419	0.4385	0.0462	-0.1221	0.5022	0.4895	0.568	0.3329	0.3226	-0.2831	-0.577	-0.6107
anthocyanidin synthase_1 (ANS)	0.0309	-0.4105	-0.2698	-0.4055	-0.519	-0.5127	-0.6785	0.046	-0.0921	-0.6761	0.072	-0.2226	-0.3217	0.467	0.2384	0.2186	-0.715	-0.4407	-0.5041	0.0604	-0.4851	0.0291	-0.5539	-0.6926	-0.2803	-0.7091	-0.4177	-0.3696	-0.5024	-0.8145	-0.7043	-0.5962	-0.4691	-0.4619	-0.049	-0.7056	0.4808	0.0389	0.0234
anthocyanidin synthase_2 (ANS)	0.3997	-0.1766	-0.1962	-0.1601	-0.2994	-0.2743	-0.7315	-0.1961	-0.0758	-0.7196	-0.262	-0.1687	-0.2697	0.082	-0.2046	-0.2183	-0.6298	-0.2269	-0.3903	0.1784	-0.5487	-0.2897	-0.4293	-0.594	-0.0036	-0.7009	-0.4079	-0.3671	-0.5889	-0.8456	-0.7349	-0.5765	-0.5759	-0.5081	-0.3594	-0.6448	0.7142	0.2581	-0.1879
anthocyanidin synthase_3 (ANS)	0.2353	-0.35	-0.1783	-0.3641	-0.4746	-0.4413	-0.7244	-0.1611	-0.0738	-0.7269	-0.0733	-0.1318	-0.2293	0.3653	-0.0072	-0.0157	-0.7578	-0.3995	-0.419	0.2043	-0.6026	-0.1624	-0.4657	-0.7322	-0.1814	-0.7097	-0.3783	-0.3443	-0.5374	-0.8148	-0.7418	-0.5764	-0.4969	-0.4796	-0.1855	-0.7298	0.6259	0.2082	-0.0404
leucoanthocyanidin reductase (LAR)	-0.0836	0.1899	0.3038	0.3041	0.2454	0.0888	0.0285	-0.1108	0.2803	0.053	0.0094	0.3587	0.2158	0.0145	0.1327	0.1434	0.0569	0.2207	0.5209	0.236	-0.0549	-0.0283	0.1314	0.0487	-0.0793	0.3335	0.2032	0.3861	-0.0427	0.06	0.0602	-0.1794	-0.1291	-0.1022	0.0282	0.1352	-0.2063	0.0881	0.3656
anthocyanidin reductase_1 (ANR)	0.3366	-0.33	-0.0338	-0.292	-0.425	-0.453	-0.78	-0.2182	0.0855	-0.785	-0.1612	-0.0008	-0.1113	0.3069	-0.0303	-0.035	-0.8383	-0.1882	-0.3928	0.3309	-0.7161	-0.2782	-0.4129	-0.8111	-0.1987	-0.7479	-0.3182	-0.2453	-0.635	-0.7483	-0.6093	-0.6756	-0.5953	-0.5934	-0.2736	-0.7447	0.6375	0.3724	0.084
anthocyanidin reductase_2 (ANR)	-0.1491	-0.4085	-0.1477	-0.3844	-0.4241	-0.4563	-0.5325	0.0433	-0.0519	-0.5408	0.2047	-0.0788	-0.1809	0.5921	0.4098	0.4132	-0.6243	-0.6049	-0.3744	0.0705	-0.4134	0.1569	-0.5559	-0.6104	-0.2765	-0.5515	-0.2675	-0.2233	-0.3875	-0.5774	-0.4612	-0.4573	-0.2983	-0.374	0.1253	-0.5177	0.0996	0.0119	0.2531
anthocyanidin reductase_3 (ANR)	-0.7901	-0.1186	-0.5907	-0.0539	-0.0691	-0.0874	0.355	0.5916	-0.547	0.4019	0.6116	-0.5656	-0.5925	0.3295	0.6256	0.6214	0.4338	-0.5678	-0.1344	-0.7555	0.6801	0.8353	-0.302	0.4811	-0.1376	0.2832	-0.378	-0.3386	0.4278	0.0969	0.0305	0.3578	0.5553	0.4767	0.5932	0.3175	-0.6248	-0.8394	-0.1454
anthocyanidin reductase_4 (ANR)	-0.4611	0.112	-0.4931	0.078	0.0891	0.1492	0.8355	0.6634	-0.614	0.8036	0.3543	-0.4836	-0.4773	-0.1391	0.1029	0.0434	0.6871	-0.1204	0.065	-0.6798	0.784	0.5048	-0.0154	0.6549	0.0137	0.4352	-0.2751	-0.2713	0.8575	0.5376	0.1581	0.8763	0.6909	0.7381	0.4481	0.5122	-0.4704	-0.683	-0.492
anthocyanidin reductase_5 (ANR)	-0.1638	-0.0196	-0.0571	0.037	-0.064	-0.1398	-0.2253	0.0596	0.02	-0.203	0.1311	0.0142	-0.1287	0.2771	0.2753	0.2751	-0.1795	-0.2401	0.0987	0.0364	-0.1131	0.1278	-0.2674	-0.1642	-0.1455	-0.0737	-0.1679	-0.0244	-0.1893	-0.321	-0.2746	-0.2921	-0.2331	-0.21	0.0844	-0.1322	0.0281	-0.1002	0.2026
anthocyanidin 3-O-glucosyltransferase_1 (UGT78G1)	-0.429	0.1499	-0.3873	0.2175	0.198	0.1727	0.192	0.2808	-0.3374	0.2541	0.2917	-0.3287	-0.4224	0.0617	0.286	0.2895	0.4239	-0.475	0.1024	-0.4773	0.4975	0.464	-0.2493	0.4797	0.1142	0.2409	-0.3098	-0.2192	0.2089	-0.0327	-0.0378	0.1839	0.2891	0.2771	0.2668	0.3317	-0.4012	-0.5447	-0.1836
anthocyanidin 3-O-glucosyltransferase_2 (UFGT)	-0.4593	-0.346	-0.1857	-0.295	-0.3259	-0.4047	-0.2951	0.3196	0.0406	-0.294	0.33	-0.1608	-0.2048	0.5139	0.7767	0.7461	-0.3377	-0.2716	-0.3179	-0.1678	-0.1275	0.4265	-0.4739	-0.3439	-0.368	-0.3022	-0.1198	-0.0618	-0.2279	-0.3363	-0.1453	-0.3952	-0.1646	-0.2703	0.2399	-0.2834	-0.172	-0.2791	0.3449
