# Supplementary material for: Seasonal dynamics and molecular regulation of flavonoid biosynthesis in Cyclocarya paliurus (Batal.) Iljinsk
Source: Front Plant Sci. 2025 Mar 4;16:1525226. doi: 10.3389/fpls.2025.1525226 (PMC11917369; doi:10.3389/fpls.2025.1525226)
Supplement: Supplementary file 7 [file Table7.xlsx]

## Sheet: Supplementary table S12 the cor
ID	Ayanin (3',5-Dihydroxy-3,4',7-Trimethoxyflavone)	Quercetin-4'-O-glucoside (Spiraeoside)	Quercetin-3-O-neohesperidoside	Quercetin-7-O-glucoside*	Quercetin-3-O-galactoside (Hyperin)	Quercetin-3-O-glucoside (Isoquercitrin)*	Quercetin-3-O-xyloside (Reynoutrin)*	Isorhamnetin-7-O-glucoside (Brassicin)	Quercetin-3-O-rhamnoside(Quercitrin)	Avicularin(Quercetin-3-O-|篓垄-L-arabinofuranoside)	Quercetin-4??-O-glucuronide	Quercetin-3-O-robinobioside	Quercetin-3-O-rutinoside (Rutin)	8-Hydroxykaempferol-3-O-glucuronide	Kaempferol-3-O-(3''-O-p-Coumaroyl)rhamnoside	Kaempferol-3-O-(4''-O-p-Coumaroyl)rhamnoside	Kaempferol-3-O-glucoside (Astragalin)	Kaempferol-3-O-glucuronide	Kaempferol-3-O-galactoside (Trifolin)	Kaempferol-3-O-neohesperidoside*	Kaempferol-3-O-(6''-malonyl)galactoside*	Kaempferol-3-O-(4''-O-acetyl)rhamnoside	Luteolin-7-O-glucuronide	Luteolin-4'-O-glucoside	Chrysoeriol-5-O-glucoside	Luteolin-7-O-glucoside (Cynaroside)	Cyanidin-3-O-glucoside (Kuromanin)*	Cyanidin-3-O-galactoside*	Catechin-(7,8-bc)-4|篓垄-(3,4-dihydroxyphenyl)-dihydro-2-(3H)-one	Catechin	Epicatechin	Gallocatechin	Myricetin-3-O-glucuronide	Myricetin-3-O-glucoside	Hispidulin (5,7,4'-Trihydroxy-6-methoxyflavone)	Naringenin-7-O-glucoside (Prunin)	Naringenin (5,7,4'-Trihydroxyflavanone)*	Apigenin-6-C-glucoside (Isovitexin)	Tricin (5,7,4'-Trihydroxy-3',5'-dimethoxyflavone)
bHLH-MYC and R2R3-MYB transcription factors N-terminal_1	-0.654384	-0.501815	-0.358592	-0.485438	-0.515528	-0.541929	-0.254044	0.381892	-0.205872	-0.261572	0.525426	-0.348465	-0.336934	0.748138	0.909537	0.899381	-0.356469	-0.558139	-0.464572	-0.341613	-0.0472007	0.655492	-0.567529	-0.346005	-0.43652	-0.290773	-0.227586	-0.233734	-0.113449	-0.280878	-0.130978	-0.215946	0.0536392	-0.129534	0.433475	-0.271847	-0.254466	-0.469395	0.336914
AP2-like factor_1	0.0115572	-0.422492	-0.239163	-0.417228	-0.516082	-0.509643	-0.710122	-0.0110314	-0.0698095	-0.704743	0.0634387	-0.197893	-0.283897	0.473098	0.269531	0.25261	-0.722102	-0.428015	-0.476365	0.0802555	-0.512064	0.0416567	-0.533671	-0.703646	-0.280471	-0.670858	-0.341125	-0.310043	-0.527573	-0.84538	-0.720908	-0.631961	-0.468904	-0.476977	-0.0556755	-0.716248	0.454407	0.0433573	0.0654589
GATA zinc finger_1	0.311071	-0.361484	-0.195309	-0.357276	-0.464574	-0.439691	-0.735936	-0.120267	-0.06232	-0.733305	-0.123923	-0.156715	-0.257457	0.271477	-0.0884996	-0.105031	-0.759321	-0.319419	-0.501044	0.196514	-0.592095	-0.22129	-0.439429	-0.734265	-0.168567	-0.777375	-0.406327	-0.376614	-0.559956	-0.867438	-0.793406	-0.616495	-0.539897	-0.485641	-0.230286	-0.781641	0.66418	0.258109	-0.12802
WRKY DNA -binding domain_1	-0.281438	0.25609	-0.521013	0.230482	0.192159	0.263804	0.781052	0.593602	-0.66028	0.765903	0.211442	-0.511737	-0.526298	-0.30499	-0.148896	-0.194584	0.744932	-0.107987	0.09052	-0.65768	0.803563	0.360902	0.00742963	0.734013	0.166431	0.413396	-0.376844	-0.363629	0.779646	0.442387	0.0685173	0.866201	0.580967	0.700502	0.319192	0.543986	-0.300415	-0.612751	-0.62325
Myb-like DNA-binding domain_1_1	-0.654146	-0.504847	-0.35727	-0.4877	-0.520463	-0.54778	-0.254348	0.385179	-0.212165	-0.262256	0.530805	-0.346744	-0.335618	0.758461	0.903231	0.896517	-0.360612	-0.572815	-0.470672	-0.3388	-0.0457531	0.655291	-0.568016	-0.34919	-0.437666	-0.293428	-0.233625	-0.241464	-0.115269	-0.28017	-0.131791	-0.211319	0.0503857	-0.130122	0.443531	-0.27117	-0.256645	-0.464492	0.346138
Myb-like DNA-binding domain_2_1	-0.621742	0.131828	-0.655999	0.134293	0.106919	0.159406	0.507096	0.533753	-0.699252	0.519998	0.410152	-0.624752	-0.65037	0.0526837	0.372323	0.341785	0.614834	-0.53604	0.025194	-0.799745	0.727302	0.703431	-0.357921	0.643296	0.11522	0.339606	-0.429625	-0.398493	0.579872	0.236444	0.0708749	0.651185	0.615205	0.556191	0.422311	0.512409	-0.501787	-0.862694	-0.387343
Zinc finger, C2H2 type	-0.0656458	-0.515657	-0.340911	-0.52585	-0.606395	-0.583583	-0.617864	0.214712	-0.167111	-0.629862	0.169253	-0.319966	-0.353402	0.547498	0.325221	0.317571	-0.701215	-0.555222	-0.746095	-0.0619671	-0.38374	0.140038	-0.60926	-0.6819	-0.302723	-0.800354	-0.443935	-0.475687	-0.462781	-0.731175	-0.582612	-0.494608	-0.403722	-0.418818	0.0819213	-0.676036	0.354283	-0.0215558	0.0635086
bZIP transcription factor_1	0.661408	-0.0279004	0.0939711	-0.0449774	-0.147042	-0.118905	-0.631486	-0.378753	0.165832	-0.627791	-0.432665	0.134992	0.0205344	-0.107332	-0.522313	-0.532262	-0.58515	0.0344369	-0.138855	0.469141	-0.626226	-0.608195	-0.126514	-0.573297	0.0602234	-0.583037	-0.203505	-0.147113	-0.558575	-0.699435	-0.664519	-0.568403	-0.657063	-0.507086	-0.498796	-0.606174	0.827614	0.541646	-0.178742
WRKY DNA -binding domain_2	-0.254558	0.444968	-0.444154	0.440807	0.453985	0.522304	0.742924	0.384986	-0.57559	0.762195	0.108146	-0.444079	-0.43117	-0.453088	-0.179591	-0.194873	0.930217	-0.157528	0.224141	-0.664156	0.872771	0.340571	0.0402052	0.953622	0.41205	0.540607	-0.261277	-0.269699	0.686547	0.50723	0.284828	0.852837	0.631047	0.686076	0.202181	0.764741	-0.441711	-0.601931	-0.58735
Transcription factor S-II (TFIIS)	-0.673502	-0.331536	-0.565197	-0.331855	-0.282664	-0.238795	0.791656	0.767888	-0.60676	0.814551	0.717597	-0.564151	-0.545697	0.217773	0.259426	0.218607	0.513517	-0.180886	-0.179896	-0.726762	0.846297	0.708694	0.229344	0.514037	-0.399801	0.440612	-0.325309	-0.33141	0.903032	0.37182	-0.0830383	0.660099	0.866617	0.928966	0.744658	0.165052	-0.517253	-0.752086	-0.528936
WD domain, G-beta repeat_1	-0.0182439	0.101114	0.693062	0.0406322	0.178935	0.13951	-0.152987	-0.454428	0.682925	-0.159706	-0.156976	0.672729	0.768685	0.037415	0.208403	0.240954	-0.0620164	0.380718	0.46936	0.543637	-0.308673	-0.185552	0.380727	-0.142445	-0.0394069	0.354664	0.909656	0.815453	-0.289393	0.011387	0.196302	-0.397007	-0.316078	-0.34146	-0.101665	0.0337012	-0.16522	0.330454	0.741021
AP2 domain_1	-0.567043	-0.352286	-0.131285	-0.284421	-0.343554	-0.442	-0.247442	0.241035	-0.0433525	-0.247584	0.442256	-0.0962728	-0.15166	0.68608	0.810454	0.821276	-0.333298	-0.431248	-0.177976	-0.13361	-0.115272	0.515241	-0.443245	-0.325759	-0.399751	-0.133225	-0.100379	-0.0318215	-0.164888	-0.223592	-0.0806712	-0.278201	-0.0563255	-0.203517	0.387654	-0.184524	-0.303384	-0.301039	0.521528
Helix-loop-helix DNA-binding domain_1	0.21449	-0.424294	-0.442811	-0.473563	-0.56393	-0.470886	-0.297842	0.251564	-0.368475	-0.312886	0.0587855	-0.406603	-0.486826	0.200331	-0.242807	-0.290268	-0.50004	-0.319605	-0.61229	-0.0791445	-0.214993	-0.0926106	-0.291044	-0.496241	-0.252599	-0.658493	-0.592793	-0.595835	-0.0965917	-0.648688	-0.859394	-0.190729	-0.216239	-0.0544784	0.00461768	-0.699483	0.611091	0.0292641	-0.522651
TFIIE alpha subunit	-0.310953	0.098436	-0.78803	0.0993288	0.00856645	0.0837613	0.264851	0.600527	-0.776238	0.272749	0.227997	-0.741852	-0.820927	-0.053935	0.0779412	0.0343906	0.392747	-0.618171	-0.277776	-0.746068	0.573098	0.461356	-0.537131	0.426236	0.180594	-0.0879042	-0.711783	-0.681349	0.355627	-0.145393	-0.308689	0.469752	0.281331	0.354655	0.245815	0.227212	-0.119452	-0.682341	-0.619683
linker histone H1 and H5 family	-0.684764	-0.149128	-0.698584	-0.190351	-0.204544	-0.120476	0.649786	0.758112	-0.757591	0.657418	0.60992	-0.676231	-0.677758	0.200778	0.303991	0.261865	0.535605	-0.439359	-0.143024	-0.799798	0.813344	0.743058	-0.0964875	0.530021	-0.204468	0.361667	-0.423974	-0.441537	0.765299	0.161435	-0.226041	0.664302	0.669587	0.746171	0.65863	0.251487	-0.411273	-0.875864	-0.497896
RecQ zinc-binding	-0.68791	-0.286001	-0.816223	-0.261398	-0.295634	-0.255862	0.261368	0.742578	-0.734147	0.286242	0.607796	-0.776254	-0.826074	0.368594	0.527036	0.487645	0.240248	-0.719577	-0.439733	-0.830573	0.597412	0.794648	-0.492964	0.277117	-0.202792	-0.0514065	-0.641223	-0.620953	0.42015	-0.149323	-0.308264	0.338561	0.478949	0.459092	0.571551	0.0415305	-0.375465	-0.847105	-0.420067
Transcription initiation factor TFIID subunit A	-0.383172	0.169651	-0.751309	0.141263	0.112672	0.214025	0.484204	0.638894	-0.722031	0.508335	0.281742	-0.730419	-0.741931	-0.152259	0.0605401	0.0237333	0.647739	-0.498293	-0.209569	-0.827614	0.803998	0.514018	-0.309511	0.684181	0.220144	0.127885	-0.586901	-0.599833	0.517331	0.091172	-0.0767502	0.61461	0.466949	0.543914	0.304333	0.42011	-0.253668	-0.767733	-0.673215
KOW motif	-0.494022	-0.0361254	-0.874897	-0.0625224	-0.118273	-0.0165746	0.475347	0.762551	-0.900418	0.466899	0.410275	-0.845712	-0.875574	0.0494736	0.194288	0.140416	0.467452	-0.630618	-0.347923	-0.892815	0.721437	0.642219	-0.470937	0.486011	0.0492894	0.0132643	-0.7037	-0.713849	0.598525	0.0413585	-0.228027	0.680399	0.532465	0.574142	0.441446	0.265244	-0.268292	-0.840741	-0.667636
WRKY DNA -binding domain_3	-0.401819	0.18675	-0.603023	0.168428	0.176954	0.260865	0.827319	0.629706	-0.73135	0.831908	0.324007	-0.602146	-0.586334	-0.251118	-0.0707186	-0.104578	0.826535	-0.238156	0.00649893	-0.78695	0.931535	0.498659	0.0196993	0.835959	0.166543	0.456012	-0.396107	-0.418025	0.841042	0.475482	0.120385	0.917974	0.746355	0.82416	0.418286	0.586722	-0.450658	-0.723286	-0.675765
AP2 domain_2	-0.688224	-0.0284017	-0.723758	-0.0302799	-0.0644575	-0.00788889	0.5356	0.688876	-0.733268	0.56144	0.563862	-0.693065	-0.71613	0.188174	0.384523	0.359739	0.563534	-0.576397	-0.13258	-0.843393	0.805379	0.767971	-0.275299	0.598005	-0.0547298	0.294896	-0.519129	-0.496896	0.622636	0.171053	-0.0518804	0.609965	0.632048	0.633872	0.572498	0.379379	-0.467682	-0.901479	-0.432389
Helix-loop-helix DNA-binding domain_2	-0.325166	0.327464	-0.528135	0.307264	0.326944	0.413727	0.781019	0.497964	-0.648003	0.795432	0.207375	-0.534008	-0.502779	-0.365264	-0.127887	-0.149355	0.898679	-0.206179	0.0962193	-0.739291	0.918033	0.420531	0.0334033	0.918728	0.315908	0.494568	-0.320551	-0.351612	0.752098	0.500575	0.235686	0.889193	0.693987	0.75406	0.29768	0.695523	-0.443781	-0.66991	-0.638428
Helix-loop-helix DNA-binding domain_3	-0.230855	0.302795	-0.596035	0.302651	0.310342	0.392814	0.626616	0.481177	-0.648451	0.654103	0.138574	-0.586059	-0.598386	-0.408033	-0.174654	-0.210983	0.798736	-0.245583	0.00696833	-0.729282	0.83162	0.354871	-0.0707599	0.828281	0.336342	0.325725	-0.427439	-0.432254	0.626341	0.274025	0.0376781	0.727702	0.571381	0.659062	0.195862	0.547241	-0.317793	-0.626381	-0.75337
bZIP transcription factor_2	0.286096	-0.284518	0.163705	-0.353184	-0.399055	-0.363252	-0.765402	-0.324956	0.277469	-0.768621	-0.192571	0.181928	0.161136	0.291784	-0.0172679	-0.0127934	-0.737664	-0.0903885	-0.236225	0.474297	-0.693777	-0.314667	-0.162209	-0.765296	-0.203088	-0.521714	0.106013	0.0545563	-0.674851	-0.86088	-0.725583	-0.784751	-0.725865	-0.636131	-0.249553	-0.743159	0.641753	0.392325	0.257628
SRF-type transcription factor_1	-0.454503	0.248175	0.205991	0.261375	0.385541	0.344093	0.766924	0.124706	0.0403321	0.789263	0.281965	0.184027	0.260851	-0.133387	0.152415	0.18096	0.768884	0.25803	0.579706	-0.190224	0.654285	0.333913	0.574642	0.742108	0.0211762	0.943395	0.476476	0.452872	0.627583	0.7645	0.597368	0.557319	0.615415	0.598075	0.40003	0.702042	-0.769251	-0.321361	0.165834
bZIP transcription factor_3	-0.579214	0.118442	-0.623952	0.128877	0.15157	0.213459	0.722214	0.586463	-0.69939	0.759482	0.45175	-0.623182	-0.59939	-0.083666	0.15783	0.146037	0.811756	-0.383223	-0.00790918	-0.843814	0.953233	0.6675	-0.0272358	0.851431	0.117196	0.500327	-0.375669	-0.393659	0.750151	0.407547	0.162403	0.787597	0.793991	0.799863	0.500529	0.589692	-0.584229	-0.828992	-0.543077
NF-X1 type zinc finger	-0.529248	0.0579375	-0.822191	0.0442864	0.00640398	0.103597	0.540054	0.674566	-0.849368	0.565375	0.427031	-0.803321	-0.813189	-0.00981752	0.160974	0.131203	0.637789	-0.585896	-0.21406	-0.90885	0.850517	0.666854	-0.305394	0.681281	0.114218	0.214552	-0.624304	-0.635534	0.627187	0.133179	-0.103586	0.700618	0.628634	0.664937	0.449925	0.409865	-0.353919	-0.876896	-0.661421
AP2 domain_3	-0.90325	-0.354337	-0.71772	-0.356099	-0.359855	-0.326447	0.472022	0.84825	-0.692136	0.468744	0.766058	-0.713829	-0.678077	0.50675	0.740259	0.711778	0.317062	-0.613727	-0.40901	-0.86659	0.696925	0.956967	-0.368298	0.327398	-0.335139	0.139035	-0.447061	-0.478976	0.592691	0.184069	0.0121417	0.523436	0.65246	0.566968	0.770075	0.192692	-0.605997	-0.933209	-0.178278
heat shock transcription factor	-0.44747	-0.16432	-0.604877	-0.18434	-0.178613	-0.100816	0.80554	0.71624	-0.710064	0.814756	0.55316	-0.595549	-0.596714	0.050824	-0.0380512	-0.0711981	0.556671	-0.240245	-0.171189	-0.704744	0.839624	0.528068	0.168483	0.570743	-0.19846	0.349338	-0.486624	-0.486453	0.898388	0.413788	-0.0684936	0.803347	0.809637	0.913524	0.604388	0.251981	-0.343456	-0.6585	-0.688893
GATA zinc finger_2	-0.5651	-0.472259	-0.269232	-0.446247	-0.48995	-0.535083	-0.306622	0.321653	-0.15716	-0.314274	0.491521	-0.23652	-0.263522	0.775431	0.804767	0.814509	-0.421377	-0.627306	-0.418847	-0.214472	-0.118156	0.550041	-0.558154	-0.408074	-0.415962	-0.326382	-0.234072	-0.22047	-0.185771	-0.325999	-0.182026	-0.266685	-0.0540377	-0.199802	0.424041	-0.298185	-0.219361	-0.340478	0.414034
WRKY DNA -binding domain_4	-0.504138	-0.155944	-0.926839	-0.162683	-0.237854	-0.145103	0.402181	0.769484	-0.900356	0.404322	0.482361	-0.903447	-0.936304	0.163383	0.251112	0.200232	0.345985	-0.654513	-0.471307	-0.912716	0.669506	0.674547	-0.499742	0.393493	-0.0475315	-0.0986508	-0.830237	-0.812386	0.560402	0.0433068	-0.191607	0.615656	0.577457	0.571268	0.454	0.164248	-0.207608	-0.839905	-0.692573
WD domain, G-beta repeat_2	0.0105515	-0.205981	0.535102	-0.178658	-0.156408	-0.271158	-0.615978	-0.396957	0.682496	-0.61993	-0.0796985	0.550074	0.528126	0.387122	0.453168	0.468847	-0.629436	0.175956	0.11326	0.591525	-0.698145	-0.162938	-0.0573823	-0.666021	-0.291448	-0.205266	0.498181	0.538158	-0.636693	-0.369672	-0.0550357	-0.814133	-0.573184	-0.676484	-0.154186	-0.425307	0.0911678	0.411016	0.80934
WRKY DNA -binding domain_5	-0.383289	0.429782	-0.576074	0.405231	0.390903	0.463721	0.565051	0.521586	-0.592883	0.558746	0.108796	-0.574209	-0.551981	-0.337917	0.151177	0.109764	0.807842	-0.31333	0.0457768	-0.778928	0.778381	0.478527	-0.356419	0.818014	0.421859	0.292509	-0.344232	-0.358729	0.514189	0.363534	0.306167	0.738291	0.45628	0.443448	0.168973	0.733725	-0.428245	-0.744381	-0.452144
Myb-like DNA-binding domain_1_2	-0.361756	0.256454	-0.532242	0.24405	0.271757	0.35402	0.795209	0.508497	-0.655479	0.817363	0.271567	-0.537994	-0.507725	-0.308782	-0.113428	-0.131069	0.879835	-0.213622	0.0780407	-0.742963	0.933572	0.454147	0.088823	0.904207	0.246894	0.519062	-0.321791	-0.352004	0.783423	0.495313	0.200629	0.877439	0.745627	0.806772	0.356061	0.649647	-0.468277	-0.678553	-0.646382
WRKY DNA -binding domain_6	-0.399783	0.377798	-0.447933	0.342148	0.390067	0.48034	0.667438	0.37613	-0.556511	0.694773	0.178465	-0.45339	-0.401458	-0.339271	-0.00914129	-0.0190237	0.919441	-0.251087	0.205019	-0.686059	0.877183	0.460055	0.0255222	0.928119	0.362188	0.591371	-0.123845	-0.192195	0.623186	0.354866	0.172983	0.745158	0.590418	0.642275	0.277327	0.714511	-0.50143	-0.693541	-0.47155
Myb-like DNA-binding domain_2_2	-0.422823	0.232559	-0.525779	0.211039	0.216821	0.284959	0.858955	0.61011	-0.678232	0.848696	0.314104	-0.515799	-0.511445	-0.23492	-0.0195276	-0.0562212	0.826176	-0.204288	0.11471	-0.729574	0.892608	0.490388	0.00826392	0.820365	0.161675	0.508477	-0.324195	-0.326483	0.857025	0.551138	0.192278	0.94215	0.728235	0.790281	0.421309	0.641511	-0.497487	-0.70462	-0.565716
PB1 domain_1	-0.403546	0.257683	-0.589749	0.259237	0.279137	0.35734	0.671828	0.481453	-0.663322	0.707257	0.276873	-0.594716	-0.565115	-0.258055	-0.00855129	-0.0187622	0.845118	-0.335978	0.0152085	-0.793185	0.908179	0.513806	-0.0474478	0.891514	0.290112	0.439636	-0.381681	-0.408322	0.667663	0.408681	0.218662	0.789814	0.708553	0.722755	0.327165	0.648894	-0.477786	-0.728294	-0.610398
Endonuclease/Exonuclease/phosphatase family_1	-0.728714	-0.16966	-0.799642	-0.139574	-0.174133	-0.134118	0.293551	0.679269	-0.730959	0.329394	0.588479	-0.776614	-0.793661	0.320761	0.55603	0.53671	0.372289	-0.728668	-0.362449	-0.881434	0.678542	0.839491	-0.48201	0.428891	-0.0883547	0.0612038	-0.601303	-0.593232	0.415863	-0.0239605	-0.103544	0.410016	0.544032	0.475054	0.550982	0.226397	-0.462305	-0.902485	-0.362229
Myb_1	-0.423314	0.0895058	-0.560285	0.0408814	0.0396198	0.126664	0.852689	0.704078	-0.700281	0.827763	0.37702	-0.555498	-0.537705	-0.13444	-0.013738	-0.0600486	0.703368	-0.193511	-0.025843	-0.718638	0.8487	0.490909	0.0209634	0.684032	0.023452	0.403369	-0.370047	-0.391539	0.878984	0.507289	0.0925129	0.923478	0.7048	0.795388	0.482479	0.489972	-0.3991	-0.688725	-0.589454
Myb-like DNA-binding domain_3	0.306035	-0.362617	-0.109497	-0.363717	-0.456841	-0.444527	-0.767501	-0.161064	0.026332	-0.775005	-0.118451	-0.060993	-0.165155	0.343238	-0.0226277	-0.032349	-0.821808	-0.359914	-0.475178	0.273827	-0.667988	-0.241287	-0.478887	-0.799667	-0.177162	-0.812938	-0.358419	-0.319855	-0.607831	-0.81131	-0.690347	-0.646925	-0.574068	-0.557167	-0.230903	-0.768722	0.624589	0.315816	0.00554186
SRF-type transcription factor_2	-0.461619	0.0644896	-0.536615	0.133017	0.0943496	0.0893981	0.733689	0.596041	-0.627878	0.746101	0.440281	-0.534164	-0.558298	-0.03202	0.121186	0.106913	0.628475	-0.232157	-0.0338206	-0.729771	0.796355	0.554946	-0.0486248	0.682854	0.0147071	0.361403	-0.513593	-0.434017	0.760421	0.636759	0.385607	0.823925	0.806693	0.753163	0.461752	0.549941	-0.528542	-0.656052	-0.47287
Cell differentiation family, Rcd1-like	-0.0179015	0.155426	0.681064	0.0840562	0.222303	0.195941	-0.0997161	-0.456533	0.64414	-0.108012	-0.166897	0.659506	0.76357	0.000692146	0.16869	0.205329	0.00919518	0.361515	0.50683	0.517113	-0.255682	-0.182003	0.393398	-0.0702046	0.0127761	0.405914	0.907581	0.804187	-0.245381	0.0636015	0.2335	-0.31856	-0.278927	-0.300248	-0.0984728	0.108041	-0.180945	0.303703	0.715193
Transcription factor IIA, alpha/beta subunit_1	-0.605367	-0.0444631	-0.820935	-0.0429296	-0.0953577	-0.0156808	0.469481	0.68057	-0.874279	0.490884	0.506574	-0.804004	-0.810908	0.150345	0.267521	0.254349	0.526675	-0.68949	-0.282077	-0.89853	0.791158	0.7392	-0.367121	0.575185	0.0337886	0.17208	-0.636524	-0.655536	0.57712	0.099542	-0.113996	0.660623	0.618759	0.619922	0.534571	0.351655	-0.400666	-0.878207	-0.528492
Targeting protein for Xklp2 (TPX2) domain_1	-0.693277	-0.0586093	-0.706076	-0.0591256	-0.0760766	-0.0258495	0.682138	0.777597	-0.753694	0.695652	0.60156	-0.675218	-0.700176	0.15747	0.331531	0.298034	0.612111	-0.499253	-0.125683	-0.850858	0.872125	0.76254	-0.181286	0.628997	-0.106671	0.348659	-0.498117	-0.477342	0.762006	0.282274	-0.034442	0.721207	0.713545	0.745465	0.643157	0.395292	-0.532897	-0.889208	-0.477588
WD domain, G-beta repeat_3	-0.249693	0.135103	-0.669656	0.117917	0.108953	0.214455	0.672001	0.56702	-0.78917	0.687287	0.255149	-0.660074	-0.668047	-0.265953	-0.237034	-0.266274	0.698943	-0.339523	-0.122616	-0.748358	0.835896	0.389334	-0.0330554	0.726289	0.198773	0.276597	-0.532267	-0.560136	0.725047	0.261237	-0.099783	0.813054	0.64597	0.763382	0.33306	0.418788	-0.261678	-0.629848	-0.816837
Targeting protein for Xklp2 (TPX2) domain_2	0.0226416	-0.0161899	0.63348	-0.0720574	0.030515	-0.00844484	-0.38304	-0.489238	0.670347	-0.391002	-0.173454	0.623351	0.690862	0.152753	0.263638	0.287863	-0.298733	0.289966	0.338932	0.589701	-0.498788	-0.206056	0.219552	-0.3742	-0.112892	0.140908	0.80902	0.730045	-0.460204	-0.241765	-0.0195735	-0.593154	-0.468666	-0.50201	-0.157752	-0.192503	0.00337726	0.372116	0.750161
bHLH-MYC and R2R3-MYB transcription factors N-terminal_2	-0.30745	0.253988	-0.600287	0.234576	0.230183	0.322449	0.751173	0.552653	-0.714119	0.767468	0.244661	-0.592639	-0.592121	-0.314458	-0.168825	-0.197425	0.823423	-0.257461	0.0293594	-0.748328	0.899076	0.416628	0.00885938	0.845246	0.245232	0.420091	-0.430431	-0.443241	0.75901	0.389299	0.0628334	0.856014	0.667754	0.768494	0.327358	0.575756	-0.352355	-0.675099	-0.725001
mTERF_1	0.344828	-0.344932	-0.132106	-0.317825	-0.449871	-0.457824	-0.76731	-0.145008	0.0305923	-0.774944	-0.145121	-0.0997636	-0.204237	0.303916	-0.0259428	-0.0395025	-0.835757	-0.252904	-0.509698	0.245025	-0.67886	-0.257466	-0.497344	-0.795769	-0.176157	-0.857378	-0.447206	-0.373175	-0.614118	-0.714042	-0.555193	-0.62633	-0.551484	-0.568678	-0.285777	-0.739853	0.670088	0.324805	-0.021755
WRKY DNA -binding domain_7	-0.0719298	-0.0936542	-0.640945	-0.0352196	-0.143413	-0.115797	0.202784	0.463793	-0.643056	0.224649	0.231199	-0.589008	-0.722018	0.00565774	-0.173812	-0.204624	0.130166	-0.433968	-0.325456	-0.504814	0.373006	0.228909	-0.293642	0.193986	-0.0106619	-0.20569	-0.80291	-0.695994	0.334557	-0.10151	-0.353241	0.344274	0.306312	0.392371	0.200575	-0.039068	0.0638233	-0.367185	-0.693801
AP2 domain_4	-0.360207	0.220652	-0.507704	0.209265	0.244236	0.323284	0.817889	0.513983	-0.633845	0.841725	0.293986	-0.515733	-0.482579	-0.295365	-0.129168	-0.145943	0.869467	-0.17345	0.0754759	-0.721278	0.936778	0.445172	0.153255	0.891602	0.202241	0.537695	-0.299923	-0.331501	0.806965	0.511596	0.192823	0.871897	0.763963	0.8356	0.380212	0.621216	-0.470013	-0.656468	-0.647012
WRKY DNA -binding domain_8	-0.416366	0.0484179	-0.419851	0.0401981	0.0697612	0.116328	0.934881	0.639162	-0.574347	0.937779	0.426034	-0.419868	-0.409391	-0.156988	-0.0867401	-0.118447	0.754256	-0.0152123	0.08777	-0.625679	0.897118	0.451216	0.306693	0.741847	-0.0673602	0.580633	-0.240256	-0.24122	0.941613	0.584727	0.118736	0.875685	0.790821	0.909122	0.535483	0.476462	-0.485417	-0.59974	-0.567478
Myb-like DNA-binding domain_4	-0.329344	0.249233	-0.452593	0.225221	0.242174	0.310425	0.891546	0.577799	-0.609974	0.88372	0.261047	-0.451883	-0.437281	-0.317627	-0.142346	-0.177266	0.843039	-0.0747171	0.133712	-0.661136	0.890678	0.389985	0.140747	0.832953	0.166657	0.532256	-0.268979	-0.279804	0.865907	0.587093	0.206671	0.935084	0.709935	0.808147	0.379623	0.628888	-0.449299	-0.611074	-0.597832
AP2-like factor_2	-0.382431	0.240354	-0.523341	0.226858	0.254329	0.329275	0.831331	0.570088	-0.640497	0.847407	0.295613	-0.528711	-0.499078	-0.295014	-0.0897651	-0.111746	0.879822	-0.184459	0.0624599	-0.744371	0.950658	0.463941	0.0990389	0.895169	0.208676	0.515967	-0.314217	-0.342209	0.808384	0.521114	0.213108	0.887297	0.736537	0.811788	0.390193	0.646506	-0.487531	-0.681695	-0.623455
WRKY DNA -binding domain_9	-0.279882	0.349649	-0.550855	0.316212	0.300811	0.38631	0.663695	0.519824	-0.61533	0.672761	0.173572	-0.522371	-0.548587	-0.320632	-0.106132	-0.143147	0.787323	-0.282584	0.098116	-0.681148	0.813872	0.366188	-0.110586	0.800565	0.300666	0.356292	-0.408889	-0.392084	0.644949	0.32962	0.0774867	0.758866	0.513498	0.612918	0.241474	0.594431	-0.303421	-0.649371	-0.629607
WRKY DNA -binding domain_10	-0.516184	0.035758	-0.414804	0.0319455	0.0236632	0.0434809	0.872055	0.680026	-0.580711	0.846127	0.453648	-0.400853	-0.415085	-0.0239941	0.120747	0.0791724	0.642365	-0.0832506	0.116758	-0.611112	0.784072	0.529468	0.104761	0.610473	-0.121628	0.525951	-0.239068	-0.209512	0.892486	0.571933	0.137849	0.853728	0.708762	0.777254	0.568454	0.472932	-0.528525	-0.642963	-0.374275
Myb-like DNA-binding domain_5	-0.317436	0.163943	-0.720376	0.163475	0.0955816	0.179708	0.500578	0.530726	-0.800789	0.520036	0.258425	-0.685996	-0.746058	-0.156005	-0.07046	-0.104064	0.59645	-0.462889	-0.0667706	-0.746999	0.726103	0.454946	-0.246656	0.632808	0.190002	0.216313	-0.608382	-0.577665	0.584108	0.0905625	-0.201573	0.671526	0.517185	0.603224	0.299016	0.377774	-0.20727	-0.700301	-0.711274
CCAAT-binding transcription factor (CBF-B/NF-YA) subunit B	-0.789463	-0.299856	-0.698724	-0.288485	-0.337989	-0.305661	0.375303	0.655976	-0.730141	0.377559	0.676249	-0.671297	-0.69552	0.478737	0.609762	0.580522	0.240737	-0.619774	-0.238188	-0.761139	0.557909	0.855886	-0.376476	0.260934	-0.299645	0.172921	-0.489517	-0.464786	0.551461	0.0735917	-0.16077	0.47819	0.615299	0.533419	0.660664	0.128892	-0.457443	-0.863467	-0.239032
Transcription factor subunit Med10 of Mediator complex	-0.235363	0.179945	-0.773177	0.141308	0.0690108	0.196927	0.430148	0.507721	-0.821378	0.44789	0.193117	-0.746773	-0.782653	-0.193626	-0.141772	-0.178586	0.566762	-0.495979	-0.154351	-0.756333	0.695018	0.397265	-0.292723	0.60805	0.24859	0.109821	-0.663677	-0.663458	0.519518	0.0154108	-0.245727	0.647411	0.453293	0.552282	0.215656	0.335274	-0.0575573	-0.689246	-0.797622
MADS-box transcription factor	0.556547	-0.290515	-0.0990716	-0.328076	-0.38863	-0.313316	-0.663596	-0.281012	-0.0167583	-0.6767	-0.284376	-0.0838145	-0.131083	0.0873635	-0.379337	-0.390026	-0.726148	-0.202056	-0.500748	0.292388	-0.637234	-0.441547	-0.296088	-0.695479	-0.0227837	-0.81	-0.365294	-0.382544	-0.508536	-0.654219	-0.596011	-0.466134	-0.45357	-0.422472	-0.390557	-0.717864	0.7735	0.44264	-0.269219
SRF-type transcription factor_3	-0.718104	0.0515561	-0.650913	0.051218	0.017568	0.0500947	0.371023	0.628489	-0.614859	0.361306	0.426451	-0.638244	-0.628019	0.175744	0.644443	0.605105	0.468474	-0.543619	-0.145058	-0.814481	0.616817	0.785204	-0.556447	0.479858	0.0489335	0.161864	-0.387276	-0.382325	0.42423	0.185685	0.167476	0.519772	0.467089	0.348985	0.42879	0.454115	-0.533934	-0.884042	-0.164846
WRKY DNA -binding domain_11	-0.145511	0.582072	-0.465754	0.548204	0.54165	0.638161	0.591967	0.303699	-0.578492	0.588221	-0.0775495	-0.470966	-0.440902	-0.548232	-0.182725	-0.204809	0.885506	-0.226208	0.187316	-0.65368	0.746988	0.257872	-0.199575	0.904621	0.606185	0.373744	-0.284958	-0.318044	0.518131	0.439016	0.343397	0.828632	0.463002	0.477689	0.0125258	0.818882	-0.327043	-0.568978	-0.553604
nuclear transcription factor Y	-0.510992	0.169542	-0.599606	0.194693	0.160458	0.191522	0.698813	0.626416	-0.687251	0.717189	0.389544	-0.571072	-0.61776	-0.107818	0.121369	0.0898189	0.734194	-0.321524	0.0751823	-0.761988	0.857778	0.58445	-0.104916	0.752421	0.0883369	0.448474	-0.42657	-0.377806	0.727735	0.336582	0.0358315	0.747916	0.645733	0.704873	0.456325	0.535273	-0.489195	-0.770269	-0.518628
WRKY DNA -binding domain_12	-0.543616	0.0773722	-0.669929	0.113764	0.0655617	0.0917561	0.601051	0.654746	-0.710951	0.625379	0.453108	-0.632758	-0.695808	0.0139823	0.206472	0.176337	0.620202	-0.443409	-0.0432493	-0.791515	0.806654	0.63385	-0.21741	0.657488	0.0296645	0.314664	-0.548075	-0.479561	0.661718	0.261561	0.00190707	0.670446	0.633226	0.660192	0.478955	0.442618	-0.456206	-0.793351	-0.518039
Helix-loop-helix DNA-binding domain_4	-0.297493	0.40743	-0.512472	0.395036	0.407519	0.490356	0.713269	0.414189	-0.629929	0.732717	0.140942	-0.516062	-0.490485	-0.405894	-0.125498	-0.140853	0.912183	-0.238283	0.149054	-0.724177	0.882887	0.398481	-0.0283348	0.94129	0.407458	0.493481	-0.309453	-0.333783	0.674682	0.471664	0.268668	0.855344	0.648227	0.684366	0.223701	0.747231	-0.439815	-0.659046	-0.604758
Myb_2	-0.322495	0.291175	-0.51036	0.270734	0.294379	0.379884	0.814738	0.503244	-0.645774	0.828262	0.23226	-0.515933	-0.48647	-0.349375	-0.153991	-0.175791	0.88731	-0.173991	0.104669	-0.718568	0.91973	0.411909	0.0946975	0.903802	0.269093	0.519563	-0.30837	-0.337581	0.793623	0.522034	0.214605	0.90374	0.724292	0.795761	0.326971	0.66696	-0.442272	-0.651223	-0.650528
Lysine methyltransferase	-0.787795	-0.504192	-0.388166	-0.462292	-0.492819	-0.545458	-0.0343805	0.517447	-0.26312	-0.0308101	0.665106	-0.366066	-0.38405	0.753733	0.935713	0.919625	-0.197259	-0.499608	-0.351622	-0.428432	0.145868	0.767938	-0.430045	-0.19064	-0.52853	-0.0833607	-0.235801	-0.199913	0.10312	-0.151633	-0.124397	-0.0854106	0.223244	0.0782961	0.593163	-0.183543	-0.408542	-0.588473	0.280635
GATA zinc finger_3	0.535151	-0.0929042	0.0372805	-0.10598	-0.263937	-0.239007	-0.632891	-0.345666	0.118315	-0.630843	-0.334347	0.0454053	-0.0273285	0.0266601	-0.358246	-0.36101	-0.622587	0.0890683	-0.179723	0.387318	-0.618735	-0.471672	-0.141592	-0.592697	-0.0452304	-0.542158	-0.255027	-0.191195	-0.538162	-0.585677	-0.512196	-0.52896	-0.56989	-0.493286	-0.43657	-0.579102	0.845515	0.427289	-0.0917639
bZIP transcription factor_4	0.635037	-0.116655	0.0651102	-0.132271	-0.264578	-0.235182	-0.698221	-0.382782	0.163251	-0.697888	-0.399527	0.0811489	-0.00248216	-0.0180134	-0.436717	-0.44562	-0.690115	0.0845505	-0.233514	0.45155	-0.693401	-0.566777	-0.152059	-0.666257	-0.0221543	-0.647106	-0.246062	-0.192256	-0.600287	-0.675987	-0.597845	-0.603647	-0.642106	-0.544948	-0.502148	-0.669819	0.899429	0.526239	-0.137758
Helix-loop-helix DNA-binding domain_5	-0.349373	0.112843	-0.768484	0.0938506	0.0659922	0.177813	0.647235	0.617676	-0.85039	0.663303	0.318626	-0.760798	-0.76314	-0.185442	-0.0945466	-0.128651	0.690324	-0.42499	-0.174577	-0.849869	0.856919	0.504264	-0.155218	0.730558	0.18055	0.240864	-0.619136	-0.635455	0.722606	0.267764	-0.0500792	0.825743	0.691135	0.757507	0.361618	0.440104	-0.276924	-0.750944	-0.812782
HSF-type DNA-binding_1	-0.0157307	0.699027	-0.388124	0.654847	0.629097	0.72601	0.448117	0.167787	-0.497714	0.427432	-0.253985	-0.39159	-0.36658	-0.62633	-0.213101	-0.237776	0.807706	-0.203484	0.241956	-0.544164	0.57775	0.128133	-0.326776	0.819265	0.733988	0.274305	-0.239395	-0.268719	0.35396	0.383851	0.381358	0.749704	0.286275	0.275751	-0.165924	0.83362	-0.220069	-0.45907	-0.463635
Helix-loop-helix DNA-binding domain_6	0.0889488	0.255804	0.669777	0.188423	0.344641	0.334626	0.166387	-0.418808	0.577236	0.157388	-0.212731	0.623647	0.757489	-0.227251	-0.0802579	-0.0441132	0.233201	0.536238	0.541353	0.440173	-0.0631622	-0.257513	0.5956	0.165525	0.115873	0.53121	0.863839	0.753189	-0.0155483	0.377178	0.457799	-0.0347754	-0.0537566	-0.0597899	-0.1215	0.294558	-0.220743	0.320584	0.487152
PB1 domain_2	-0.550615	0.083369	-0.682725	0.0922875	0.0932087	0.159157	0.715823	0.651836	-0.757618	0.74842	0.462762	-0.669325	-0.673469	-0.0689306	0.110795	0.0897639	0.76395	-0.418014	-0.0603482	-0.853524	0.943405	0.650069	-0.0658285	0.799861	0.0802559	0.428832	-0.470076	-0.472326	0.764418	0.33321	0.0345673	0.784515	0.757982	0.804209	0.515114	0.512828	-0.511526	-0.828264	-0.617438
IQ calmodulin-binding motif	0.245033	0.0827744	0.784141	0.0683051	0.174477	0.110332	-0.320283	-0.672042	0.755088	-0.329997	-0.325322	0.743381	0.83357	-0.0344609	0.0191367	0.0653412	-0.26075	0.500236	0.404016	0.697447	-0.546004	-0.403484	0.380794	-0.307945	0.0188437	0.171607	0.833042	0.767599	-0.440999	0.0578406	0.314079	-0.470089	-0.364488	-0.459288	-0.309968	-0.0599162	0.00851411	0.588432	0.720043
Helix-loop-helix DNA-binding domain_7	-0.35901	0.0750594	-0.523883	0.0502781	0.0685179	0.143796	0.879959	0.667268	-0.675218	0.869433	0.35672	-0.523386	-0.510561	-0.207421	-0.127164	-0.16861	0.731165	-0.117508	-0.0184757	-0.688511	0.873188	0.432221	0.145469	0.718541	0.0263555	0.440016	-0.346409	-0.368018	0.901982	0.511518	0.0656844	0.911736	0.742982	0.858243	0.468665	0.465993	-0.411645	-0.619724	-0.66135
Core histone H2A/H2B/H3/H4	-0.47645	0.28118	-0.633543	0.267451	0.256467	0.340341	0.603048	0.502276	-0.744483	0.611315	0.274157	-0.6351	-0.599782	-0.162627	0.128601	0.121832	0.784793	-0.497568	-0.0103357	-0.827614	0.841857	0.589854	-0.273207	0.820983	0.332143	0.369832	-0.408399	-0.450349	0.60746	0.386694	0.248395	0.830204	0.641915	0.607109	0.344788	0.696266	-0.506404	-0.790336	-0.46857
Myb-like DNA-binding domain_6	-0.359728	0.286709	-0.698103	0.26696	0.257546	0.359865	0.545354	0.489308	-0.757293	0.56554	0.213979	-0.674083	-0.687083	-0.242213	-0.000648099	-0.028422	0.750629	-0.517478	-0.031726	-0.811477	0.809265	0.494477	-0.294963	0.790913	0.355872	0.267398	-0.513417	-0.524426	0.580113	0.22003	0.0371179	0.747297	0.580766	0.6031	0.253478	0.576287	-0.356383	-0.756008	-0.670492
WRKY DNA -binding domain_13	-0.638555	-0.00347784	-0.749309	-0.00989437	-0.022419	0.0470035	0.626857	0.719168	-0.756685	0.645201	0.508411	-0.729283	-0.740561	0.0475558	0.310166	0.263027	0.638125	-0.451443	-0.133674	-0.886361	0.851575	0.733284	-0.226975	0.660007	-0.0186464	0.313814	-0.504315	-0.491702	0.714906	0.233714	-0.0367532	0.692873	0.698966	0.711398	0.522895	0.403426	-0.466278	-0.906093	-0.571411
TFIIF, beta subunit HTH domain	-0.402316	0.216442	-0.608257	0.197096	0.208073	0.299185	0.786089	0.566557	-0.709324	0.800996	0.293564	-0.616087	-0.586826	-0.283513	-0.0479787	-0.0829756	0.84813	-0.207047	0.0337668	-0.800021	0.923771	0.505809	0.0221998	0.866261	0.201503	0.480405	-0.371788	-0.395928	0.803458	0.456473	0.144256	0.879472	0.752529	0.8065	0.362979	0.603705	-0.429201	-0.746742	-0.689362
Myb-like DNA-binding domain_7	-0.534307	-0.0436326	-0.759909	-0.0188336	-0.0796055	-0.0334562	0.530025	0.726272	-0.792191	0.551065	0.476265	-0.726828	-0.786376	0.0643996	0.186982	0.148429	0.51656	-0.487189	-0.19907	-0.819098	0.772043	0.645167	-0.255459	0.544817	-0.0477267	0.199888	-0.613535	-0.574999	0.63141	0.0814482	-0.221498	0.60787	0.57002	0.642442	0.509555	0.273773	-0.352753	-0.80181	-0.592606
MID domain of medPIWI	0.236024	0.0503229	0.688162	-0.0478151	0.0807344	0.0858414	-0.283172	-0.500159	0.705596	-0.293157	-0.283379	0.664973	0.764406	-0.0307341	-0.0560754	-0.0266808	-0.217973	0.408961	0.300709	0.656705	-0.437291	-0.408961	0.415567	-0.297476	-0.0253303	0.123504	0.817581	0.693262	-0.407339	-0.165986	-0.00252281	-0.506362	-0.486859	-0.429283	-0.236656	-0.177814	0.14449	0.51457	0.579985
WD domain, G-beta repeat_4	-0.540978	-0.137216	-0.573287	-0.140698	-0.133729	-0.0792974	0.801791	0.717252	-0.662647	0.828357	0.595214	-0.557675	-0.570457	0.0748587	0.0527709	0.0252221	0.615335	-0.230964	-0.0787666	-0.706945	0.888612	0.593831	0.206888	0.627324	-0.221753	0.464294	-0.405891	-0.393531	0.878034	0.358837	-0.104587	0.730598	0.784298	0.904757	0.652529	0.284166	-0.426484	-0.713093	-0.602012
Myb-like DNA-binding domain_8	-0.330572	0.300339	-0.544102	0.273748	0.297215	0.390271	0.791405	0.515472	-0.664899	0.802916	0.225281	-0.547	-0.517618	-0.346966	-0.127844	-0.153204	0.883836	-0.221246	0.078433	-0.745345	0.916671	0.427123	0.0305585	0.901149	0.29331	0.48048	-0.335504	-0.367736	0.773875	0.4955	0.208532	0.900001	0.709408	0.772454	0.313671	0.670412	-0.435657	-0.676962	-0.661498
WRKY DNA -binding domain_14	-0.675438	-0.0683335	-0.0743975	-0.089693	-0.0529494	-0.0785246	-0.0123275	0.204284	0.011256	-0.010072	0.352352	-0.0682083	-0.0169078	0.418013	0.837502	0.839167	0.106627	-0.302411	0.0746789	-0.245088	0.156401	0.582433	-0.282342	0.0771733	-0.16025	0.232321	0.241021	0.203186	-0.0201043	-0.0506412	0.123837	-0.0885652	0.0493203	-0.08193	0.346364	0.178406	-0.482096	-0.486726	0.508949
Helix-loop-helix DNA-binding domain_8	-0.8192	-0.36515	-0.487968	-0.309056	-0.29675	-0.327547	0.665927	0.777533	-0.52622	0.703598	0.833063	-0.465786	-0.490867	0.443376	0.47443	0.468886	0.41678	-0.338338	-0.148745	-0.667314	0.796881	0.812999	0.132689	0.43288	-0.482647	0.445931	-0.312315	-0.273733	0.750247	0.295799	-0.0566183	0.496498	0.746345	0.784372	0.868478	0.16653	-0.66087	-0.751221	-0.208166
Endonuclease/Exonuclease/phosphatase family_2	-0.32085	-0.0167148	-0.860409	-0.0361948	-0.093845	0.0206939	0.363828	0.636547	-0.842896	0.388617	0.315011	-0.829883	-0.875667	-0.0551229	-0.0148157	-0.0613598	0.441281	-0.575739	-0.358281	-0.815175	0.681897	0.491286	-0.356153	0.484304	0.0972812	-0.033009	-0.742794	-0.745284	0.491919	-0.12123	-0.381011	0.532455	0.450338	0.55084	0.314163	0.154888	-0.0837123	-0.72803	-0.818845
B3 DNA binding domain	-0.522631	-0.147724	-0.815478	-0.155244	-0.223799	-0.140795	0.427834	0.671538	-0.840053	0.445505	0.502543	-0.778949	-0.833151	0.175581	0.198411	0.155867	0.377399	-0.576642	-0.268867	-0.800145	0.667034	0.648887	-0.306417	0.410109	-0.113473	0.106651	-0.672631	-0.645365	0.59238	-0.0303574	-0.354932	0.552729	0.563401	0.617606	0.498978	0.128878	-0.214872	-0.806278	-0.637671
GATA zinc finger_4	-0.465248	0.163331	-0.561149	0.207972	0.195439	0.21634	0.799673	0.620048	-0.677834	0.816738	0.400085	-0.549821	-0.57177	-0.145338	0.043157	0.0265213	0.779756	-0.277619	0.0321853	-0.7716	0.909908	0.553372	-0.0201329	0.81708	0.117517	0.455498	-0.45155	-0.40816	0.804481	0.564163	0.271699	0.875091	0.786006	0.800772	0.46767	0.624611	-0.569383	-0.708383	-0.544996
Myelodysplasia-myeloid leukemia factor 1-interacting protein	-0.497381	0.131839	-0.624152	0.12393	0.12917	0.208792	0.748575	0.567928	-0.72515	0.779414	0.416024	-0.615768	-0.608278	-0.121658	0.0343608	0.0147353	0.794976	-0.338009	0.0329335	-0.79927	0.92774	0.589302	0.023154	0.828061	0.107738	0.502948	-0.408526	-0.413847	0.792791	0.395262	0.0723609	0.820016	0.781574	0.8287	0.468501	0.546734	-0.468668	-0.788319	-0.630554
mTERF_2	0.289089	-0.459589	-0.10864	-0.424229	-0.555897	-0.578097	-0.67371	-0.075717	0.0440907	-0.679725	-0.031795	-0.0824716	-0.183641	0.387043	-0.00942281	-0.0231396	-0.858962	-0.15928	-0.522939	0.254673	-0.6412	-0.21905	-0.353572	-0.822248	-0.335785	-0.792849	-0.436159	-0.350315	-0.507893	-0.630591	-0.550779	-0.599799	-0.459044	-0.46166	-0.173089	-0.798472	0.642927	0.323529	-0.0171996
WRKY DNA -binding domain_15	-0.537273	0.0535142	-0.671209	0.0859518	0.0715267	0.107	0.787952	0.751482	-0.757776	0.798876	0.471408	-0.660446	-0.678125	-0.0754453	0.12257	0.0896797	0.727778	-0.332427	-0.106061	-0.855136	0.929644	0.636671	-0.0914777	0.753236	0.0292564	0.372486	-0.514442	-0.489935	0.826026	0.456893	0.131321	0.855586	0.778342	0.814245	0.538348	0.518539	-0.550029	-0.790862	-0.599823
Helix-loop-helix DNA-binding domain_9	0.592076	-0.14004	-0.0279861	-0.155918	-0.24815	-0.208887	-0.683168	-0.291471	0.0972333	-0.682659	-0.38678	0.00153443	-0.0944353	-0.0594868	-0.399935	-0.427872	-0.645979	-0.0122106	-0.309185	0.358403	-0.632252	-0.511062	-0.24285	-0.634728	0.00923796	-0.701069	-0.269482	-0.234602	-0.570847	-0.779513	-0.71883	-0.600621	-0.628423	-0.5125	-0.47862	-0.695001	0.820866	0.455676	-0.240464
HSF-type DNA-binding_2	-0.359078	0.231956	-0.511282	0.210495	0.23904	0.321074	0.855729	0.555132	-0.650704	0.864431	0.284246	-0.518497	-0.485692	-0.306177	-0.125207	-0.150869	0.869833	-0.151773	0.0790085	-0.725342	0.932603	0.440691	0.126462	0.878998	0.198471	0.527721	-0.301551	-0.332631	0.842153	0.549128	0.206801	0.921676	0.757884	0.83405	0.383856	0.635962	-0.466218	-0.661923	-0.643264
Helix-loop-helix DNA-binding domain_10	-0.0918172	0.609879	-0.438269	0.561261	0.539902	0.638423	0.581552	0.306172	-0.560305	0.555128	-0.141157	-0.439276	-0.418164	-0.575609	-0.19609	-0.232623	0.833612	-0.174509	0.208204	-0.603461	0.6675	0.197483	-0.254827	0.833172	0.613013	0.320814	-0.273287	-0.297792	0.505979	0.44442	0.335488	0.837754	0.390084	0.410414	-0.0409042	0.801498	-0.263825	-0.524155	-0.529842
SRF-type transcription factor_4	-0.519166	0.17513	-0.631382	0.187249	0.15654	0.206179	0.628676	0.593524	-0.671602	0.662891	0.390969	-0.607806	-0.637078	-0.0908489	0.145471	0.1208	0.737397	-0.373717	0.0356138	-0.786522	0.867098	0.601608	-0.122107	0.771662	0.115274	0.421403	-0.445464	-0.410747	0.657307	0.271438	0.0320578	0.680535	0.622424	0.673058	0.428261	0.525686	-0.44245	-0.802578	-0.533254
Myb-like DNA-binding domain_9	-0.399182	0.284946	-0.55642	0.28089	0.267824	0.336027	0.773144	0.526847	-0.682181	0.791495	0.28164	-0.548831	-0.551131	-0.271423	-0.0552121	-0.0791256	0.858441	-0.230864	0.140822	-0.747037	0.908503	0.485706	0.0150448	0.880027	0.225065	0.53209	-0.362878	-0.35414	0.773228	0.456178	0.150465	0.861795	0.702185	0.766308	0.36237	0.652017	-0.445259	-0.723251	-0.607958
HSF-type DNA-binding_3	-0.320563	0.218603	-0.472729	0.172676	0.185031	0.267588	0.866872	0.61744	-0.626866	0.837776	0.243757	-0.477182	-0.447419	-0.292125	-0.107343	-0.152243	0.776041	-0.0865145	0.0580312	-0.663563	0.834312	0.385455	0.0569876	0.751952	0.153888	0.438451	-0.282277	-0.312066	0.848431	0.580968	0.208879	0.948068	0.666533	0.753497	0.366959	0.592014	-0.405843	-0.605928	-0.576889
WRKY DNA -binding domain_16	-0.361961	0.319171	-0.546377	0.301732	0.31998	0.404159	0.782443	0.512672	-0.664536	0.795074	0.228654	-0.551812	-0.520398	-0.339821	-0.0787889	-0.10144	0.898069	-0.23167	0.0908933	-0.764476	0.922887	0.458336	-0.00169118	0.918972	0.309	0.494417	-0.330426	-0.358677	0.759121	0.511937	0.255228	0.900453	0.713301	0.755524	0.31504	0.708033	-0.473011	-0.701519	-0.621984
Myb_3	-0.449502	0.172931	-0.586902	0.145971	0.160139	0.243854	0.853725	0.657576	-0.715334	0.853038	0.359577	-0.589975	-0.559538	-0.208928	-0.0130644	-0.0447147	0.83182	-0.239244	0.00300636	-0.792837	0.945974	0.533748	0.0242395	0.836346	0.13931	0.475116	-0.36529	-0.396358	0.858015	0.524232	0.177916	0.937015	0.761194	0.827337	0.458272	0.610114	-0.489908	-0.744015	-0.617148
Myb-like DNA-binding domain_10	0.00680409	-0.0632524	0.734826	-0.100019	0.00987657	-0.0596664	-0.3298	-0.50089	0.766681	-0.335287	-0.110739	0.721005	0.790093	0.219674	0.285949	0.322441	-0.325136	0.370443	0.371051	0.657112	-0.507107	-0.215716	0.334623	-0.393259	-0.199768	0.189534	0.851596	0.79617	-0.425743	-0.0941279	0.12778	-0.590216	-0.408515	-0.466168	-0.10388	-0.18098	-0.057427	0.435866	0.844774
Helix-loop-helix DNA-binding domain_11	-0.232346	0.439556	-0.249443	0.399702	0.470087	0.550553	0.740378	0.223173	-0.410379	0.765227	0.099342	-0.243815	-0.21064	-0.421807	-0.219517	-0.220437	0.920162	-0.0968676	0.380349	-0.485161	0.808712	0.260549	0.240667	0.925259	0.376551	0.678659	-0.0190393	-0.058701	0.667991	0.503647	0.258355	0.772479	0.605553	0.680644	0.20627	0.734308	-0.453753	-0.490767	-0.464035
WRKY DNA -binding domain_17	-0.3725	0.221282	-0.490192	0.209933	0.230654	0.296917	0.881682	0.5777	-0.638481	0.887474	0.302243	-0.492119	-0.47513	-0.293062	-0.113955	-0.143283	0.860736	-0.11361	0.112211	-0.705995	0.928242	0.442532	0.148071	0.863278	0.156213	0.553236	-0.290957	-0.303406	0.868207	0.563094	0.191774	0.92165	0.756527	0.843521	0.409072	0.625366	-0.482996	-0.654231	-0.620374
MYB-related transcription factor LHY	-0.345505	0.246946	-0.519347	0.22932	0.255751	0.338407	0.832888	0.535411	-0.653791	0.846155	0.267642	-0.526671	-0.495608	-0.321884	-0.137552	-0.16113	0.874266	-0.164234	0.0779566	-0.729176	0.930429	0.433471	0.114908	0.888853	0.223452	0.519859	-0.312799	-0.343182	0.819272	0.527219	0.200181	0.906887	0.748087	0.82249	0.362756	0.639544	-0.45575	-0.660184	-0.6559
bZIP transcription factor_5	0.094395	0.0425113	0.770173	0.0237506	0.122436	0.0447457	-0.245119	-0.538179	0.7705	-0.257533	-0.212349	0.726716	0.825134	0.0536835	0.18142	0.219969	-0.226092	0.541139	0.409571	0.640735	-0.468955	-0.282477	0.397769	-0.286947	-0.0943903	0.243196	0.866888	0.808977	-0.377756	0.102207	0.346352	-0.462728	-0.342133	-0.428817	-0.193064	-0.038871	-0.0699686	0.480216	0.805081
Transcription initiation factor IID, 31kD subunit	-0.0956658	0.140966	-0.833147	0.111815	0.00619687	0.138838	0.154471	0.43569	-0.831512	0.165487	0.0530304	-0.808068	-0.859418	-0.206813	-0.160957	-0.20744	0.349979	-0.562448	-0.324515	-0.712698	0.478801	0.301402	-0.516333	0.397132	0.303524	-0.17752	-0.766663	-0.771785	0.279557	-0.249924	-0.41436	0.455242	0.237905	0.322634	0.0475803	0.151371	0.139612	-0.593811	-0.822016
Myb-like DNA-binding domain_11	0.588777	-0.208342	-0.165191	-0.245147	-0.338877	-0.25732	-0.640849	-0.188523	-0.0497216	-0.646104	-0.364705	-0.169746	-0.206117	-0.0832741	-0.451048	-0.478265	-0.616339	-0.0377563	-0.513578	0.219935	-0.541635	-0.45995	-0.252085	-0.599369	0.0201304	-0.769849	-0.361798	-0.394193	-0.513299	-0.761756	-0.716798	-0.488324	-0.55062	-0.430516	-0.443786	-0.705987	0.860859	0.386881	-0.376073
HSF-type DNA-binding_4	-0.766553	-0.143446	-0.407727	-0.0604991	-0.0880868	-0.158197	0.208729	0.475062	-0.320978	0.232698	0.545531	-0.382362	-0.42269	0.410496	0.80388	0.787452	0.224383	-0.40856	-0.0570036	-0.570266	0.414136	0.767178	-0.377138	0.254433	-0.220478	0.201095	-0.242532	-0.154499	0.273479	0.130688	0.167246	0.181252	0.413248	0.251039	0.491072	0.243999	-0.600773	-0.701737	0.122208
Myb-like DNA-binding domain_12	-0.00938417	0.116403	0.65099	0.070246	0.161621	0.108969	-0.251633	-0.454501	0.637525	-0.248378	-0.156983	0.662658	0.693243	0.0847069	0.188321	0.22176	-0.122999	0.271337	0.513418	0.574324	-0.353054	-0.195518	0.299056	-0.201344	-0.0546008	0.322997	0.82564	0.774229	-0.364719	-0.199826	-0.0453962	-0.502599	-0.445739	-0.412761	-0.0975093	-0.0509412	-0.0827274	0.322999	0.738238
Helix-loop-helix DNA-binding domain_12	-0.0148992	0.191376	0.133871	0.229034	0.280627	0.24494	0.592716	0.0971102	0.00996497	0.570411	0.0203435	0.0794921	0.155195	-0.289365	-0.143832	-0.137081	0.443909	0.398155	0.198185	-0.122726	0.354689	0.00867848	0.356946	0.449543	0.112195	0.382874	0.108873	0.118338	0.477861	0.870542	0.783606	0.587566	0.50821	0.419773	0.0759691	0.52578	-0.379461	-0.0146227	-0.0697463
Targeting protein for Xklp2 (TPX2) domain_3	0.0736328	-0.467216	0.15724	-0.446024	-0.482569	-0.532096	-0.780075	-0.251629	0.314022	-0.797294	-0.0136927	0.147325	0.153843	0.5346	0.389301	0.405152	-0.87731	-0.146598	-0.427617	0.360468	-0.754125	-0.0870226	-0.367053	-0.866629	-0.323717	-0.655196	0.0221165	0.0124545	-0.679793	-0.521053	-0.20579	-0.732604	-0.497376	-0.65556	-0.137286	-0.662172	0.32204	0.338189	0.508571
Transcription factor IIA, alpha/beta subunit_2	-0.686221	-0.183003	-0.536543	-0.109308	-0.0898941	-0.115409	0.624777	0.691007	-0.50271	0.674854	0.668663	-0.513586	-0.550706	0.223814	0.393817	0.376329	0.518674	-0.322444	-0.129807	-0.72511	0.809037	0.725302	0.01735	0.56489	-0.25171	0.36197	-0.410713	-0.339063	0.683087	0.349633	0.112581	0.511195	0.752783	0.739485	0.652236	0.300467	-0.622945	-0.741823	-0.364964
K-box region	-0.417471	0.209205	-0.604762	0.195368	0.197097	0.274028	0.819519	0.632076	-0.730612	0.821978	0.31838	-0.59916	-0.592953	-0.249805	-0.0378606	-0.0743928	0.829596	-0.248341	0.0316763	-0.791184	0.923847	0.511238	-0.0198572	0.837281	0.177464	0.458702	-0.397434	-0.407884	0.831534	0.47192	0.127694	0.914011	0.731501	0.801893	0.412148	0.605692	-0.465797	-0.738513	-0.651979
Myb-like DNA-binding domain_13	-0.42066	-0.0990476	-0.398933	-0.140294	-0.121615	-0.0737278	0.858573	0.760584	-0.523532	0.817538	0.446049	-0.401549	-0.37804	-0.0134143	0.0406725	-0.0120315	0.522946	0.00211629	-0.0882253	-0.55824	0.729131	0.435365	0.174526	0.472932	-0.216418	0.358075	-0.236463	-0.256829	0.876297	0.536015	0.0780912	0.803172	0.640843	0.756916	0.564021	0.302767	-0.39866	-0.536099	-0.432849
